# Supplementary material for: Distant metastasis risk and prognosis in elderly gastric cancer patients after neoadjuvant chemotherapy and surgery
Source: Front Oncol. 2026 Feb 6;16:1757874. doi: 10.3389/fonc.2026.1757874 (PMC12920236; doi:10.3389/fonc.2026.1757874)
Supplement: Supplementary file 1 [file DataSheet1.csv]

性别	age	Location	Marital	DateofOperation	Regimens	Regimens1	Recurence	Cycles	Chemotherapyassociated AdverseEvents	Neutropenia	Aneamia	thrombocytopenia	Nausea or Vomiting	Renal	Liver Enzymes	Infections	other	糖尿病	脑梗病史	冠心病史	Recurence	高血压病史	CharlsonComorbidityIndex	体重	身高	BMI	术中化疗	Recurence	血红蛋白	血红蛋白	白细胞计数	中性粒细胞	血小板	白蛋白	淋巴细胞	CEA	CEA1	CA199	CA1991	CA125	CA1251	CA724	CA7241	NLR	NLR1	SII	PLR	间隔手术时间	手术
男	73	Antrum	Single	2021/2/23	FLOT	其他	否	2	否	否	否	否	否	否	否	否	否	否	否	否	否	是	低	76	170	26.29757785	否	否	137		15.9	11.2	184	40.6	3.58	28.83	>5	17.35	<37	5.35	<35	2.89	<7	3.12849162	>2.2	575.6424581	51.39664804	42	开放
男	70	Cardia	Single	2021/2/26	SOX	SOX	否	2	否	否	否	否	否	否	否	否	否	否	否	否	否	否	低	77	166	27.94309769	是	否	143		6.59	3.35	86	43.3	1.718	7.55	>5	6.92	<37	3.34	<35	1.15	<7	1.949941793	<2.2	167.6949942	50.05820722	30	开放
女	79	Corpus	Single	2021/3/17	SOX	SOX	否	4	是	是	否	否	否	否	否	否	否	是	否	是	否	是	低	56	155	23.30905307	否	否	70		9.75	6.46	407	39	2.35	14.26	>5	9.91	<37	8.91	<35	6.82	<7	2.74893617	>2.2	1118.817021	173.1914894	41	开放
男	76	Pylorus	Single	2021/3/9	SOX	SOX	否	4	否	否	否	否	否	否	否	否	否	是	否	否	否	否	低	69	165	25.34435262	否	否	143		6	2.9	89	39.8	1.6	1.25	<5	56.34	>37	4.34	<35	9.39	>7	1.8125	<2.2	161.3125	55.625	44	开放
女	75	Cardia	Single	2021/3/24	SOX	SOX	否	4	是	否	否	是	是	否	否	否	否	是	是	是	否	是	高	48	154	20.23950076	否	否	111		9	5.6	170	38.8	2.2	2.8	<5	2.15	<37	0.15	<35	9.39	>7	2.545454545	>2.2	432.7272727	77.27272727	38	开放
男	71	Antrum	Single	2021/3/30	其他	其他	否	4	否	否	否	否	否	否	否	否	否	否	否	否	否	是	低	56	170	19.37716263	是	否	108		7.91	4.4	195	40.8	1.982	2.91	<5	14.47	<37	12.47	<35	2.41	<7	2.219979818	>2.2	432.8960646	98.38546922	43	腹腔镜
女	71	Antrum	Married	2021/3/25	XELOX	其他	否	4	是	否	否	否	否	否	否	是	否	否	是	否	否	否	低	52	150	23.11111111	否	否	127		7.66	3.69	214	40.1	1.932	3.39	<5	5.04	<37	7.78	<35	9.39	>7	1.909937888	<2.2	408.7267081	110.7660455	45	开放
男	80	Corpus	Divorced	2021/4/29	oral	其他	否	4	否	否	否	否	否	否	否	否	否	是	否	是	否	是	低	75	170	25.95155709	否	否	128		6.55	2.78	160	37.8	1.71	1	<5	24.4	<37	22.4	<35	9.39	>7	1.625730994	<2.2	260.1169591	93.56725146	46	开放
男	72	Antrum	Married	2021/4/15	FOLFOX	其他	否	4	否	否	否	否	否	否	否	否	否	否	否	否	否	是	低	61	165	22.40587695	否	否	115		11.39	5.39	187	41.6	2.678	2.04	<5	15.34	<37	3.34	<35	2.56	<7	2.012696042	<2.2	376.3741598	69.82823002	50	开放
男	71	Cardia	Single	2021/4/30	FLOT	其他	否	3	否	否	否	否	否	否	否	否	否	否	否	否	否	否	低	70	167	25.0995016	是	否	95		5.65	2.28	190	39.4	1.53	8.37	>5	12	<37	12	<35	2.41	<7	1.490196078	<2.2	283.1372549	124.1830065	52	开放
男	70	Corpus	Single	2021/4/12	FLOT	其他	否	3	否	否	否	否	否	否	否	否	否	是	否	否	否	是	低	65	175	21.2244898	否	否	87		6	2.5	222	36.5	1.6	3.55	<5	5.22	<37	3.22	<35	2.41	<7	1.5625	<2.2	346.875	138.75	41	开放
男	88	Corpus	Single	2021/6/29	SOX	SOX	否	3	是	是	否	否	否	否	否	否	否	否	否	否	否	是	低	42	153	17.94181725	否	否	93		12.1	7.7	175	31.9	2.82	2.03	<5	5.5	<37	7.78	<35	0.92	<7	2.730496454	>2.2	477.8368794	62.05673759	44	开放
男	77	Corpus	Married	2021/6/2	SOX	SOX	否	3	是	否	是	否	否	否	否	否	否	是	否	否	否	否	低	79	165	29.0174472	是	否	152		6.8	2.5	113	38.2	1.76	1	<5	2	<37	7.78	<35	2.41	<7	1.420454545	<2.2	160.5113636	64.20454545	32	开放
男	85	Fundus	Married	2021/7/16	SOX	SOX	否	3	否	否	否	否	否	否	否	否	否	是	否	否	否	是	低	63	165	23.14049587	否	否	108		11.3	6.5	265	39.3	2.66	2.13	<5	4.57	<37	2.57	<35	12.55	>7	2.443609023	>2.2	647.556391	99.62406015	40	开放
男	79	Antrum	Married	2021/7/6	SOX	SOX	否	3	否	否	否	否	否	否	否	否	否	否	是	是	否	是	低	62	165	22.77318641	是	否	69		5.6	2.3	214	35.2	1.52	2.51	<5	2	<37	4.95	<35	7.83	>7	1.513157895	<2.2	323.8157895	140.7894737	41	开放
女	75	Antrum	Single	2021/7/23	SOX	SOX	否	3	是	是	否	否	否	否	否	否	否	否	是	是	否	是	中	48.5	156	19.92932281	否	否	123		6.3	2.2	194	36.5	1.66	3.05	<5	2	<37	4.95	<35	2.41	<7	1.325301205	<2.2	257.1084337	116.8674699	42	开放
女	72	Antrum	Married	2021/7/9	oral	其他	否	2	否	否	否	否	否	否	否	否	否	否	否	否	否	是	低	62	160	24.21875	是	否	95		6.91	2.93	223	37.4	1.782	3.36	<5	11.66	<37	9.66	<35	1.94	<7	1.644219978	<2.2	366.661055	125.1402918	45	开放
男	73	Antrum	Single	2021/8/20	FOLFOX	其他	否	2	否	否	否	否	否	否	否	否	否	否	否	否	否	是	低	53	158	21.23057202	是	否	85		8.78	4.07	142	34.4	2.156	2.65	<5	46.95	>37	13.34	<35	7.83	>7	1.887755102	<2.2	268.0612245	65.86270872	48	开放
女	71	Cardia	Married	2021/8/3	FOLFOX	其他	否	2	否	否	否	否	否	否	否	否	否	是	否	否	否	是	低	73	162	27.81588173	否	否	130		8.4	4	178	37	2.08	1.71	<5	13.34	<37	11.34	<35	2.22	<7	1.923076923	<2.2	342.3076923	85.57692308	49	开放
女	71	Antrum	Married	2021/8/20	FLOT	其他	否	2	是	是	否	否	否	否	否	否	否	否	否	否	否	是	低	55	168	19.48696145	是	否	79		9.3	2.4	346	41.1	2.26	4.29	<5	12	<37	18	<35	1.94	<7	1.061946903	<2.2	367.4336283	153.0973451	50	腹腔镜
女	71	Cardia	Married	2021/8/6	FLOT	其他	否	2	是	否	否	否	否	否	是	否	否	否	否	否	否	否	低	47	144	22.66589506	否	否	127		7.22	3.41	174	40.7	1.844	2.14	<5	6.46	<37	4.46	<35	1.08	<7	1.849240781	<2.2	321.7678959	94.36008677	51	开放
女	82	Cardia	Single	2021/9/24	FLOT	其他	否	4	否	否	否	否	否	否	否	否	否	否	是	是	否	否	中	44	153	18.7961895	是	否	92		7.4	4.1	93	36.7	1.88	1.07	<5	2	<37	7.78	<35	12.55	>7	2.180851064	<2.2	202.8191489	49.46808511	52	开放
女	70	Cardia	Single	2021/9/9	SOX	SOX	否	4	否	否	否	否	否	否	否	否	否	否	否	否	否	否	低	42	155	17.4817898	否	否	99		6.7	3.3	216	36	1.74	1.84	<5	12.66	<37	10.66	<35	1.94	<7	1.896551724	<2.2	409.6551724	124.137931	47	开放
女	76	Corpus	Married	2021/10/22	SOX	SOX	否	4	否	否	否	否	否	否	否	否	否	否	否	否	否	否	低	41	140	20.91836735	否	否	112		6.3	1.9	131	41.5	1.66	1.33	<5	2.21	<37	7.78	<35	7.83	>7	1.144578313	<2.2	149.939759	78.91566265	51	开放
男	74	Antrum	Married	2021/10/12	SOX	SOX	否	4	否	否	否	否	否	否	否	否	否	是	否	否	否	否	低	70	169	24.50894577	否	否	106		6.37	2.21	126	37.5	1.674	1.51	<5	2	<37	47.78	>35	7.83	>7	1.320191159	<2.2	166.344086	75.2688172	46	腹腔镜
男	73	Cardia	Married	2021/10/14	SOX	SOX	否	4	是	否	否	否	是	否	否	否	否	否	否	否	否	是	低	83	160	32.421875	是	否	96		7.01	3.63	208	42.3	1.802	2.16	<5	5.61	<37	3.61	<35	7.83	>7	2.014428413	<2.2	419.0011099	115.427303	47	开放
女	73	Antrum	Married	2021/10/22	XELOX	其他	否	4	否	否	否	否	否	否	否	否	否	否	否	否	否	是	低	65	155	27.05515088	是	否	94		6.86	3.15	273	37.8	1.772	2.78	<5	16.94	<37	4.95	<35	7.83	>7	1.77765237	<2.2	485.2990971	154.0632054	48	开放
男	71	Cardia	Married	2021/10/28	XELOX	其他	否	4	是	是	否	否	否	否	否	否	否	是	否	否	否	是	低	55	158	22.03172568	否	否	112		5.4	1	241	39.2	1.48	3.75	<5	12.3	<37	44.95	>35	7.83	>7	0.675675676	<2.2	162.8378378	162.8378378	49	开放
男	85	Antrum	Married	2021/11/18	其他	其他	否	4	是	否	否	是	否	否	是	否	否	否	是	否	否	是	低	50	173	16.70620468	否	否	122		7.4	3.8	116	39.7	1.88	4.98	<5	2	<37	47.78	>35	0.33	<7	2.021276596	<2.2	234.4680851	61.70212766	50	开放
男	88	Cardia	Single	2021/12/17	XELOX	其他	否	4	否	否	否	否	否	否	否	否	否	否	否	否	否	是	低	60	168	21.2585034	否	否	109		8.4	5.1	274	37.6	2.08	3.6	<5	12	<37	17	<35	1.94	<7	2.451923077	>2.2	671.8269231	131.7307692	48	开放
男	77	Cardia	Married	2021/12/2	其他	其他	否	3	否	否	否	否	否	否	否	否	否	是	否	否	否	是	低	70	160	27.34375	否	否	128		7.27	3.31	170	37.5	1.854	4.5	<5	12	<37	16	<35	1.94	<7	1.785329018	<2.2	303.5059331	91.69363538	49	开放
男	71	Cardia	Married	2021/12/31	oral	其他	否	3	否	否	否	否	否	否	否	否	否	是	否	否	否	是	低	80	170	27.6816609	是	否	126		7.7	4.3	186	39.3	1.94	2.8	<5	14.49	<37	6.74	<35	8.08	>7	2.216494845	>2.2	412.2680412	95.87628866	51	开放
女	85	Corpus	Single	2022/1/14	FOLFOX	其他	否	3	否	否	否	否	否	否	否	否	否	否	是	是	否	是	低	60	160	23.4375	否	否	84		7.65	4.43	192	28.2	1.93	5.08	>5	2	<37	1	<35	8.08	>7	2.295336788	>2.2	440.7046632	99.48186528	46	开放
男	84	Antrum	Married	2022/1/25	FOLFOX	其他	否	3	否	否	否	否	否	否	否	否	否	否	否	否	否	否	低	60	170	20.76124567	否	否	92		7.81	4.42	268	31.3	1.962	4.58	<5	5.06	<37	3.06	<35	8.08	>7	2.252803262	>2.2	603.7512742	136.5953109	33	开放
男	79	Antrum	Married	2022/1/10	FLOT	其他	否	3	否	否	否	否	否	否	否	否	否	否	否	是	否	是	中	82	182	24.75546432	是	否	117		21.43	10.8	125	33.8	4.686	3.6	<5	37.17	>37	35.17	>35	6.2	<7	2.304737516	>2.2	288.0921895	26.67520273	34	开放
男	76	Cardia	Married	2022/1/20	FLOT	其他	否	3	是	否	否	否	否	否	是	否	否	是	是	否	否	否	低	85	170	29.41176471	否	否	120		7	3.6	129	37.8	1.8	4.5	<5	13.25	<37	13.34	<35	7.83	>7	2	<2.2	258	71.66666667	35	开放
女	71	Pylorus	Single	2022/1/26	FLOT	其他	否	3	是	否	否	否	否	否	否	是	否	否	否	否	否	否	低	63	160	24.609375	否	否	116		6.18	2.65	182	37.2	1.636	2.91	<5	3.37	<37	1.37	<35	0.33	<7	1.619804401	<2.2	294.804401	111.2469438	36	腹腔镜
男	70	Cardia	Married	2022/1/21	XELOX	其他	否	3	否	否	否	否	否	否	否	否	否	否	否	否	否	否	中	68	162	25.91068435	否	否	121		9.9	6.1	334	34.5	2.38	1	<5	4.13	<37	12.13	<35	1.94	<7	2.56302521	>2.2	856.0504202	140.3361345	37	开放
男	78	Corpus	Single	2022/2/11	XELOX	其他	否	3	是	否	否	否	否	否	是	否	否	是	否	是	否	是	低	59	165	21.67125803	是	否	153		7.24	3.37	166	40.9	1.848	5	>5	8.49	<37	6.49	<35	1.42	<7	1.823593074	<2.2	302.7164502	89.82683983	33	开放
男	75	Cardia	Married	2022/2/18	XELOX	其他	否	3	否	否	否	否	否	否	否	否	否	否	否	否	否	否	低	60	169	21.0076678	否	否	107		7.94	4.04	244	36.4	1.988	2.16	<5	1.62	<37	9.62	<35	0.33	<7	2.032193159	<2.2	495.8551308	122.7364185	34	开放
女	74	Cardia	Married	2022/2/15	XELOX	其他	否	3	否	否	否	否	否	否	否	否	否	否	否	是	否	否	低	42	156	17.25838264	是	否	95		7.2	3.9	188	36.9	1.84	2.24	<5	5.87	<37	3.87	<35	0.98	<7	2.119565217	<2.2	398.4782609	102.173913	36	开放
男	72	Cardia	Married	2022/2/24	XELOX	其他	否	3	是	是	否	否	否	否	否	否	否	是	否	否	否	否	低	60	165	22.03856749	否	否	73		7.09	3.7	196	32.9	1.818	3.14	<5	8.83	<37	78.83	>35	0.33	<7	2.03520352	<2.2	398.89989	107.8107811	37	开放
女	70	Cardia	Married	2022/2/14	XELOX	其他	否	3	否	否	否	否	否	否	否	否	否	否	否	否	否	否	低	60	155	24.97398543	否	否	115		8.11	2.92	160	39.6	2.022	3.46	<5	8.54	<37	16.54	<35	0.33	<7	1.444114738	<2.2	231.0583581	79.12957468	38	开放
男	84	Cardia	Divorced	2022/3/15	XELOX	其他	否	3	否	否	否	否	否	否	否	否	否	是	否	否	否	是	低	60	170	20.76124567	否	否	143		7.4	3.4	84	41.3	1.88	1	<5	2.77	<37	0.77	<35	0.46	<7	1.808510638	<2.2	151.9148936	44.68085106	33	腹腔镜
女	75	Corpus	Married	2022/3/18	XELOX	其他	否	2	是	否	否	否	否	否	是	否	否	否	否	是	否	是	低	41	150	18.22222222	否	否	73		5.4	2.7	107	36.5	1.48	1.47	<5	3.72	<37	1	<35	8.08	>7	1.824324324	<2.2	195.2027027	72.2972973	35	开放
男	74	Antrum	Single	2022/3/31	XELOX	其他	否	2	否	否	否	否	否	否	否	否	否	是	是	否	否	否	低	64	169	22.40817899	否	否	117		10.7	6	282	42.6	2.54	5.45	>5	2	<37	53.23	>35	0.33	<7	2.362204724	>2.2	666.1417323	111.023622	36	开放
男	73	Fundus	Divorced	2022/3/24	XELOX	其他	否	2	否	否	否	否	否	否	否	否	否	否	否	否	否	否	低	80	170	27.6816609	是	否	124		22.34	18.82	159	35.3	4.868	1.48	<5	9.85	<37	7.85	<35	8.08	>7	3.866064092	>2.2	614.7041906	32.66228431	37	开放
男	72	Corpus	Married	2022/3/21	XELOX	其他	否	2	否	否	否	否	否	否	否	否	否	否	否	否	否	是	低	65	170	22.49134948	否	否	100		6.39	2.71	183	35.5	1.678	3.76	<5	4.24	<37	44.95	>35	8.08	>7	1.615017878	<2.2	295.5482718	109.0584029	38	开放
男	72	Antrum	Married	2022/3/11	XELOX	其他	否	2	是	是	否	否	否	否	否	否	否	否	否	否	否	否	低	78	170	26.98961938	是	否	134		6.1	2.7	70	38.1	1.62	2.8	<5	4.24	<37	6.74	<35	1.46	<7	1.666666667	<2.2	116.6666667	43.20987654	38	开放
男	72	Antrum	Married	2022/3/17	其他	其他	否	2	是	否	否	否	否	否	是	否	否	否	否	否	否	是	低	80	175	26.12244898	否	否	128		5.8	2.5	110	36.2	1.56	5.08	>5	6.88	<37	4.88	<35	1.15	<7	1.602564103	<2.2	176.2820513	70.51282051	33	腹腔镜
男	71	Cardia	Married	2022/3/30	SOX	SOX	否	2	否	否	否	否	否	否	否	否	否	是	否	否	否	否	低	69	175	22.53061224	否	否	132		8.87	4.96	164	41.1	2.174	4.58	<5	2.18	<37	0.18	<35	0.36	<7	2.28150874	>2.2	374.1674333	75.43698252	34	开放
男	70	Cardia	Married	2022/3/7	oral	其他	否	2	否	否	否	否	否	否	否	否	否	否	否	否	否	是	低	70	170	24.22145329	否	否	133		5.58	2.3	149	40.2	1.516	3.6	<5	2.18	<37	44.95	>35	7.83	>7	1.517150396	<2.2	226.055409	98.28496042	35	开放
男	70	Cardia	Married	2022/3/1	oral	其他	否	4	是	否	是	否	否	否	否	否	否	是	否	否	否	是	低	57.5	175	18.7755102	否	否	106		8.56	4.86	150	36.9	2.112	4.5	<5	2.18	<37	1	<35	0.33	<7	2.301136364	>2.2	345.1704545	71.02272727	36	开放
女	81	Corpus	Married	2022/4/28	FOLFOX	其他	否	4	否	否	否	否	否	否	否	否	否	否	否	否	否	否	低	60	155	24.97398543	否	否	89		8.2	3.8	241	36.6	2.04	2.91	<5	12	<37	6.74	<35	8.08	>7	1.862745098	<2.2	448.9215686	118.1372549	51	开放
男	80	Antrum	Single	2022/4/11	FLOT	其他	否	4	否	否	否	否	否	否	否	否	否	是	否	否	否	是	低	70	168	24.8015873	否	否	93		6.61	3.3	182	32.4	1.722	1	<5	3.55	<37	53.23	>35	9.21	>7	1.916376307	<2.2	348.7804878	105.6910569	51	开放
女	76	Corpus	Single	2022/4/11	SOX	SOX	否	4	否	否	否	否	否	否	否	否	否	否	是	否	否	是	低	56	150	24.88888889	否	否	95		7.5	3.9	236	36.6	1.9	1	<5	9.19	<37	77.19	>35	13.2	>7	2.052631579	<2.2	484.4210526	124.2105263	45	腹腔镜
女	74	Corpus	Single	2022/4/29	SOX	SOX	否	4	是	否	否	否	是	否	否	否	否	是	否	否	否	否	低	48	150	21.33333333	否	否	119		9.3	2.4	160	39.8	2.26	5.59	>5	14.86	<37	12.86	<35	2.48	<7	1.061946903	<2.2	169.9115044	70.79646018	46	开放
男	74	Cardia	Single	2022/4/28	SOX	SOX	否	4	否	否	否	否	否	否	否	否	否	否	是	否	否	否	低	70	165	25.71166208	否	否	132		6.69	3.3	132	39	1.738	1.16	<5	2	<37	53.23	>35	9.21	>7	1.898734177	<2.2	250.6329114	75.94936709	47	腹腔镜
男	73	Antrum	Married	2022/4/27	SOX	SOX	否	4	否	否	否	否	否	否	否	否	否	否	否	是	否	否	低	55	180	16.97530864	否	否	124		6.1	2.63	114	32.4	1.62	6.97	>5	44.19	>37	42.19	>35	7.37	>7	1.62345679	<2.2	185.0740741	70.37037037	48	腹腔镜
男	73	Corpus	Single	2022/4/29	SOX	SOX	否	4	是	是	否	否	否	否	是	否	否	否	否	否	否	是	低	58	165	21.30394858	是	否	58		6.74	2.48	187	35.9	1.748	2.12	<5	27.71	<37	25.71	<35	4.62	<7	1.418764302	<2.2	265.3089245	106.979405	49	开放
男	72	Antrum	Single	2022/4/28	SOX	SOX	否	4	否	否	否	否	否	否	否	否	否	否	否	否	否	否	低	60	176	19.36983471	是	否	74		7.99	3.96	310	25.3	1.998	8.15	>5	2.01	<37	80.01	>35	3.34	<7	1.981981982	<2.2	614.4144144	155.1551552	50	开放
女	70	Cardia	Married	2022/4/26	SOX	SOX	否	4	否	否	否	否	否	否	否	否	否	否	否	否	否	是	低	67	156	27.53122945	否	否	112		6.5	2.9	202	38	1.7	1.01	<5	15.54	<37	13.54	<35	2.59	<7	1.705882353	<2.2	344.5882353	118.8235294	51	开放
男	94	Antrum	Single	2022/5/6	SOX	SOX	否	4	否	否	否	否	否	否	否	否	否	否	是	是	否	否	中	65	165	23.87511478	否	否	129		7.3	3.7	246	31.2	1.86	1.33	<5	8.21	<37	6.21	<35	1.37	<7	1.989247312	<2.2	489.3548387	132.2580645	52	开放
男	82	Antrum	Single	2022/5/13	SOX	SOX	否	4	否	否	否	否	否	否	否	否	否	否	否	否	否	是	低	65	169	22.75830678	否	否	70		8.83	4.92	302	30.6	2.166	1.4	<5	2.6	<37	53.23	>35	0.43	<7	2.271468144	>2.2	685.9833795	139.4275162	45	开放
女	73	Cardia	Single	2022/5/17	SOX	SOX	否	3	是	否	否	否	否	否	是	否	否	否	否	否	否	是	低	70	160	27.34375	否	否	140		7.4	3.4	168	39.9	1.88	6.77	>5	1.38	<37	25.73	<35	4.62	<7	1.808510638	<2.2	303.8297872	89.36170213	48	腹腔镜
男	73	Antrum	Married	2022/5/6	SOX	SOX	否	3	否	否	否	否	否	否	否	否	否	是	否	否	否	是	低	77	183	22.99262444	否	否	130		6.66	2.87	180	35.6	1.732	1.98	<5	3.21	<37	1.21	<35	0.54	<7	1.65704388	<2.2	298.2678984	103.926097	49	开放
男	70	Corpus	Single	2022/5/30	SOX	SOX	否	3	否	否	否	否	否	否	否	否	否	是	否	否	否	否	低	50	160	19.53125	否	否	136		16.7	12.8	179	42.1	3.74	8.78	>5	7.73	<37	25.73	<35	4.62	<7	3.422459893	>2.2	612.6203209	47.86096257	51	开放
男	70	Corpus	Single	2022/5/4	SOX	SOX	否	3	否	否	否	否	否	否	否	否	否	否	否	否	否	是	低	78	174	25.76298058	是	否	128		8.2	4.6	117	36.8	2.04	1.9	<5	6.78	<37	4.78	<35	1.13	<7	2.254901961	>2.2	263.8235294	57.35294118	52	开放
男	79	Cardia	Married	2022/6/16	SOX	SOX	否	3	否	否	否	否	否	否	否	否	否	否	否	否	否	否	低	65	168	23.03004535	是	否	95		9.1	4.8	252	36.8	2.22	2.62	<5	2	<37	1	<35	9.21	>7	2.162162162	<2.2	544.8648649	113.5135135	45	腹腔镜
男	78	Antrum	Single	2022/6/30	SOX	SOX	否	3	是	否	否	否	否	否	是	否	否	是	否	否	否	否	低	60	165	22.03856749	是	否	60		8.1	5.1	252	30.8	2.02	28.13	>5	3.81	<37	1.81	<35	9.21	>7	2.524752475	>2.2	636.2376238	124.7524752	46	开放
男	78	Cardia	Single	2022/6/17	SOX	SOX	否	3	否	否	否	否	否	否	否	否	否	否	是	否	否	否	低	67	169	23.45856238	是	否	88		6.3	3.4	148	34.3	1.66	1	<5	5.5	<37	3.5	<35	9.21	>7	2.048192771	<2.2	303.1325301	89.15662651	47	开放
男	77	Corpus	Married	2022/6/21	oral	其他	否	3	否	否	否	否	否	否	否	否	否	否	否	是	否	是	低	61.5	165	22.58953168	是	否	108		11.9	8.7	148	34.7	2.78	19.63	>5	5.42	<37	3.42	<35	0.33	<7	3.129496403	>2.2	463.1654676	53.23741007	48	开放
男	77	Corpus	Divorced	2022/6/14	FOLFOX	其他	否	3	是	是	否	否	否	否	否	否	否	是	否	否	否	是	低	60	170	20.76124567	否	否	90		8.2	4.7	284	36.4	2.04	24.31	>5	39.33	>37	37.33	>35	6.56	<7	2.303921569	>2.2	654.3137255	139.2156863	49	腹腔镜
女	76	Antrum	Single	2022/6/22	FLOT	其他	否	3	否	否	否	否	否	否	否	否	否	否	否	否	否	是	低	60	157	24.34175829	否	否	98		6.5	3	190	37.9	1.7	1.04	<5	14.97	<37	12.97	<35	2.5	<7	1.764705882	<2.2	335.2941176	111.7647059	51	开放
男	74	Cardia	Single	2022/6/15	FLOT	其他	否	3	否	否	否	否	否	否	否	否	否	否	否	否	否	否	低	74	170	25.60553633	否	否	125		12.6	8.7	196	33.3	2.92	1.52	<5	4.21	<37	2.21	<35	9.21	>7	2.979452055	>2.2	583.9726027	67.12328767	52	开放
男	74	Corpus	Married	2022/6/22	FLOT	其他	否	3	否	否	否	否	否	否	否	否	否	否	否	否	否	是	低	62	160	24.21875	否	否	139		5.7	2.21	245	32.6	1.54	2.18	<5	30.8	<37	28.8	<35	5.13	<7	1.435064935	<2.2	351.5909091	159.0909091	45	开放
男	74	Cardia	Unknown	2022/6/30	SOX	SOX	否	3	是	否	否	否	否	否	是	否	否	否	否	否	否	是	低	68	165	24.97704316	否	否	121		7.2	3.3	109	34.8	1.84	2.68	<5	5.55	<37	53.23	>35	9.21	>7	1.793478261	<2.2	195.4891304	59.23913043	46	开放
男	74	Cardia	Single	2022/6/17	SOX	SOX	否	3	否	否	否	否	否	否	否	否	否	是	否	否	否	否	低	52	153	22.2136785	否	否	129		13.1	9.7	73	34.7	3.02	27.24	>5	2	<37	1	<35	0.33	<7	3.21192053	>2.2	234.4701987	24.17218543	47	腹腔镜
男	73	Cardia	Single	2022/6/29	其他	其他	否	3	否	否	否	否	否	否	否	否	否	否	否	否	否	否	低	62.5	173	20.88275586	否	否	141		6.81	3.38	93	43.7	1.762	2.8	<5	2	<37	53.23	>35	9.21	>7	1.918274688	<2.2	178.399546	52.78093076	48	开放
女	73	Antrum	Divorced	2022/6/21	XELOX	其他	否	3	否	否	否	否	否	否	否	否	否	是	否	否	否	是	低	60	170	20.76124567	否	否	130		6.74	3.14	130	42.8	1.748	5.08	>5	12.25	<37	10.25	<35	2.04	<7	1.796338673	<2.2	233.5240275	74.37070938	49	腹腔镜
男	84	Antrum	Single	2022/7/20	XELOX	其他	否	2	是	否	否	否	否	否	是	否	否	否	否	是	否	否	中	57	169	19.95728441	否	否	111		7.56	3.03	211	40.6	1.912	3.6	<5	2	<37	1	<35	9.21	>7	1.584728033	<2.2	334.3776151	110.3556485	51	腹腔镜
女	81	Corpus	Single	2022/7/7	其他	其他	否	2	否	否	否	否	否	否	否	否	否	否	否	否	否	否	低	58.5	167	20.97601205	否	否	120		5.1	1.9	145	36.7	1.42	4.5	<5	12.04	<37	10.04	<35	2.01	<7	1.338028169	<2.2	194.0140845	102.1126761	52	开放
男	77	Fundus	Married	2022/7/5	XELOX	其他	否	2	否	否	否	否	否	否	否	否	否	是	是	否	否	否	低	54	158	21.63114885	否	否	114		7.3	3.66	153	34.6	1.86	2.91	<5	12	<37	10.04	<35	2.01	<7	1.967741935	<2.2	301.0645161	82.25806452	45	开放
男	72	Antrum	Single	2022/7/5	其他	其他	否	2	否	否	否	否	否	否	否	否	否	否	否	否	否	否	低	55	175	17.95918367	是	否	92		10.2	6.1	257	28.5	2.44	1.34	<5	6.44	<37	4.44	<35	1.07	<7	2.5	>2.2	642.5	105.3278689	47	开放
女	80	Antrum	Married	2018/1/3	其他	其他	否	2	否	否	否	否	否	否	否	否	否	否	是	否	否	是	低	51	164	18.96192742	否	否	99		5.5	2.4	98	29.3	1.5	8.78	>5	2	<37	1	<35	9.21	>7	1.6	<2.2	156.8	65.33333333	51	开放
女	92	Antrum	Married	2018/1/16	XELOX	其他	否	4	否	否	否	否	否	否	否	否	否	否	否	否	否	是	低	40	148	18.26150475	否	否	97		10.6	5.5	146	32.7	2.52	3.84	<5	7.73	<37	5.73	<35	1.29	<7	2.182539683	<2.2	318.6507937	57.93650794	51	开放
女	71	Cardia	Single	2017/12/29	XELOX	其他	否	4	是	否	否	否	否	否	是	否	否	是	否	否	否	否	低	49	154	20.66115702	否	否	111		6.4	2.7	152	38.5	1.68	5.89	>5	13.9	<37	8.9	<35	1.82	<7	1.607142857	<2.2	244.2857143	90.47619048	46	开放
男	70	Corpus	Married	2018/1/13	oral	其他	否	4	是	否	是	否	否	否	否	否	否	否	否	否	否	是	低	70	170	24.22145329	是	否	53		22.08	18.21	205	34.1	4.816	92.38	>5	12	<37	18	<35	0.33	<7	3.781146179	>2.2	775.1349668	42.56644518	47	开放
男	71	Corpus	Single	2018/1/2	oral	其他	否	4	否	否	否	否	否	否	否	否	否	是	否	否	否	否	低	57	170	19.72318339	否	否	105		9.6	5.4	215	29.8	2.32	23.62	>5	31.04	<37	10.04	<35	2.01	<7	2.327586207	>2.2	500.4310345	92.67241379	48	腹腔镜
男	77	Corpus	Married	2018/1/5	oral	其他	否	4	是	否	是	是	否	否	否	否	否	否	否	否	否	否	低	65	174	21.46915048	是	否	74		5.8	5.3	239	33.6	1.56	2.77	<5	26.71	<37	24.71	<35	4.45	<7	3.397435897	>2.2	811.9871795	153.2051282	49	开放
女	70	Cardia	Married	2018/3/8	FLOT	其他	否	4	否	否	否	否	否	否	否	否	否	是	否	否	否	否	低	59	158	23.63403301	否	否	96		6.4	2.8	191	35.5	1.68	9.76	>5	4.05	<37	2.05	<35	0.68	<7	1.666666667	<2.2	318.3333333	113.6904762	52	腹腔镜
男	76	Antrum	Married	2018/3/8	FLOT	其他	否	4	否	否	否	否	否	否	否	否	否	否	否	否	否	是	低	54	150	24	否	否	89		10.73	7.51	377	35.9	2.546	5.85	>5	7.26	<37	85.26	>35	4.54	<7	2.949725059	>2.2	1112.046347	148.0754124	46	开放
男	75	Antrum	Married	2018/3/29	XELOX	其他	否	4	是	是	否	否	否	否	否	否	否	否	否	否	否	否	低	65	175	21.2244898	否	否	80		7.01	3.92	324	34.9	1.802	3.8	<5	2	<37	53.23	>35	9.21	>7	2.17536071	<2.2	704.8168701	179.800222	47	开放
男	80	Pylorus	Single	2018/4/4	XELOX	其他	否	4	是	否	否	否	否	否	是	否	否	是	否	否	否	是	低	68	168	24.09297052	否	否	114		8.4	4.4	117	29.6	2.08	2.19	<5	6.28	<37	4.28	<35	1.05	<7	2.115384615	<2.2	247.5	56.25	48	腹腔镜
男	70	Cardia	Married	2018/4/10	XELOX	其他	否	4	否	否	否	否	否	否	否	否	否	否	否	否	否	否	低	71	171	24.28097534	是	否	122		7.9	4	127	38.6	1.98	1.21	<5	4.04	<37	53.23	>35	9.21	>7	2.02020202	<2.2	256.5656566	64.14141414	49	开放
女	72	Cardia	Single	2018/4/17	XELOX	其他	否	4	否	否	否	否	否	否	否	否	否	是	否	否	否	是	低	70	168	24.8015873	是	否	110		10	4.91	318	46	2.4	8.73	>5	2	<37	53.23	>35	9.21	>7	2.045833333	<2.2	650.575	132.5	46	开放
男	75	Cardia	Single	2018/4/20	XELOX	其他	否	3	否	否	否	否	否	否	否	否	否	否	否	否	否	是	低	59	168	20.90419501	是	否	65		8.09	4.79	61	35.9	2.018	4.31	<5	9.02	<37	10.04	<35	2.01	<7	2.373637265	>2.2	144.7918731	30.22794846	47	开放
男	72	Corpus	Married	2018/5/11	XELOX	其他	否	3	否	否	否	否	否	否	否	否	否	否	否	否	否	是	低	56	170	19.37716263	是	否	106		8.3	4.6	276	34.1	2.06	2.28	<5	14.35	<37	12.35	<35	2.39	<7	2.233009709	>2.2	616.3106796	133.9805825	48	开放
男	76	Antrum	Married	2018/6/6	SOX	SOX	否	3	是	否	否	否	否	否	是	否	否	是	否	是	否	否	中	72	170	24.91349481	是	否	152		10.2	3.8	215	39	2.44	1.34	<5	10.86	<37	8.86	<35	1.81	<7	1.557377049	<2.2	334.8360656	88.1147541	47	腹腔镜
男	75	Antrum	Divorced	2018/6/15	XELOX	其他	否	3	否	否	否	否	否	否	否	否	否	否	否	是	否	是	低	75	173	25.05930703	否	否	119		7.45	3.35	115	35	1.89	2.8	<5	2	<37	6.74	<35	1.46	<7	1.772486772	<2.2	203.8359788	60.84656085	49	开放
男	74	Corpus	Married	2018/6/13	XELOX	其他	否	3	否	否	否	否	否	否	否	否	否	否	是	否	否	是	低	80	172	27.04164413	否	否	178		7.3	3.3	198	40.9	1.86	4.58	<5	12	<37	12	<35	0.33	<7	1.774193548	<2.2	351.2903226	106.4516129	51	开放
男	77	Corpus	Married	2018/6/21	XELOX	其他	否	3	是	否	否	否	否	否	是	否	否	否	否	否	否	是	低	75	159	29.666548	否	否	78		8.2	3.8	237	32.6	2.04	3.6	<5	20.49	<37	6.74	<35	1.46	<7	1.862745098	<2.2	441.4705882	116.1764706	52	开放
男	84	Pylorus	Married	2018/4/4	XELOX	其他	否	3	否	否	否	否	否	否	否	否	否	否	否	否	否	是	低	71	155	29.55254943	否	否	135		6.47	2.8	166	35.4	1.694	4.5	<5	2.28	<37	0.28	<35	0.38	<7	1.652892562	<2.2	274.3801653	97.99291617	48	腹腔镜
女	74	Antrum	Married	2018/5/3	oral	其他	否	3	否	否	否	否	否	否	否	否	否	否	否	否	否	是	低	58	155	24.14151925	是	否	94		6.4	2.2	218	29	1.68	4.5	<5	5.21	<37	3.21	<35	0.87	<7	1.30952381	<2.2	285.4761905	129.7619048	51	开放
男	74	Cardia	Married	2018/5/10	oral	其他	否	3	否	否	否	否	否	否	否	否	否	否	否	否	否	否	低	50	170	17.30103806	否	否	123		6	2.7	159	36.2	1.6	2.91	<5	12.33	<37	10.33	<35	2.06	<7	1.6875	<2.2	268.3125	99.375	52	开放
男	71	Antrum	Married	2018/6/5	FLOT	其他	否	3	否	否	否	否	否	否	否	否	否	是	否	否	否	是	低	75	166	27.21730295	否	否	155		10	5.1	148	43.1	2.4	3.6	<5	5.75	<37	12.35	<35	1.46	<7	2.125	<2.2	314.5	61.66666667	57	腹腔镜
女	79	Cardia	Single	2018/6/19	XELOX	其他	否	2	否	否	否	否	否	否	否	否	否	否	否	否	否	是	低	51	152	22.07409972	否	否	82		10.4	5.9	397	27	2.48	4.5	<5	5.75	<37	53.23	>35	9.21	>7	2.379032258	>2.2	944.4758065	160.0806452	58	开放
女	85	Antrum	Single	2018/7/20	XELOX	其他	否	2	是	是	否	否	否	否	否	否	否	否	否	否	否	否	低	47	150	20.88888889	否	否	107		11.6	7.5	132	37.9	2.72	2.91	<5	5.75	<37	6.74	<35	1.46	<7	2.757352941	>2.2	363.9705882	48.52941176	59	开放
女	82	Antrum	Married	2018/8/14	XELOX	其他	否	2	是	否	否	否	否	否	是	否	否	否	是	是	否	是	中	53	155	22.0603538	是	否	97		8	4.3	214	52.9	2	4.5	<5	8.66	<37	53.23	>35	9.21	>7	2.15	<2.2	460.1	107	50	开放
女	70	Cardia	Married	2018-8-10	XELOX	其他	否	2	否	否	否	否	否	否	否	否	否	否	否	否	否	是	低	55	160	21.484375	是	否	137		10.3	5	197	35.6	2.46	2.91	<5	2.01	<37	12.35	<35	0.34	<7	2.032520325	<2.2	400.4065041	80.08130081	51	开放
女	70	Corpus	Married	2018/8/30	XELOX	其他	否	2	否	否	否	否	否	否	否	否	否	否	否	否	否	否	低	50	161	19.28937927	是	否	94		7.8	4.1	304	42.4	1.96	14.91	>5	3.25	<37	10.04	<35	2.01	<7	2.091836735	<2.2	635.9183673	155.1020408	52	开放
男	72	Antrum	Single	2018/7/5	XELOX	其他	否	2	是	是	否	否	是	否	否	否	否	否	否	否	否	否	低	60	168	21.2585034	是	否	118		5.11	2.38	134	28	1.422	2.8	<5	2.25	<37	6.74	<35	1.46	<7	1.673699015	<2.2	224.2756681	94.23347398	45	开放
男	73	Antrum	Married	2018/7/19	XELOX	其他	否	4	否	否	否	否	否	否	否	否	否	否	否	否	否	是	低	50	162	19.05197378	否	否	136		7.5	3.9	215	32.4	1.9	4.58	<5	2.25	<37	12.35	<35	0.38	<7	2.052631579	<2.2	441.3157895	113.1578947	47	开放
男	71	Antrum	Married	2018/10/15	XELOX	其他	否	4	是	否	否	否	否	否	是	否	否	否	否	否	否	否	低	50	166	18.14486863	否	否	77		6.4	3.2	289	27.7	1.68	8.73	>5	4.34	<37	53.23	>35	9.21	>7	1.904761905	<2.2	550.4761905	172.0238095	45	开放
男	77	Cardia	Married	2018/10/24	XELOX	其他	否	4	否	否	否	否	否	否	否	否	否	是	是	否	否	否	低	60	161	23.14725512	否	否	87		8.6	4	296	31.9	2.12	2.83	<5	12	<37	12	<35	0.33	<7	1.886792453	<2.2	558.490566	139.6226415	46	腹腔镜
男	70	Antrum	Married	2018/10/23	XELOX	其他	否	4	否	否	否	否	否	否	否	否	否	否	否	否	否	否	低	66	164	24.5389649	否	否	144		7.5	3.8	156	41	1.9	23.95	>5	7.24	<37	5.24	<35	1.21	<7	2	<2.2	312	82.10526316	47	开放
女	70	Cardia	Married	2018/10/25	oral	其他	否	4	否	否	否	否	否	否	否	否	否	否	否	否	否	是	低	82	159	32.43542581	否	否	140		7.7	3.5	178	35.2	1.94	1.87	<5	20.76	<37	18.76	<35	3.46	<7	1.804123711	<2.2	321.1340206	91.75257732	48	开放
男	73	Corpus	Divorced	2018/10/26	oral	其他	否	4	否	否	否	否	否	否	否	否	否	是	否	是	否	否	低	71	180	21.91358025	是	否	123		14.6	9	283	34.6	3.32	1.83	<5	4.47	<37	2.47	<35	0.75	<7	2.710843373	>2.2	767.1686747	85.24096386	49	开放
男	78	Corpus	Married	2018/10/12	oral	其他	否	4	否	否	否	否	否	否	否	否	否	是	否	否	否	否	低	55	174	18.16620425	是	否	91		9.8	5.1	380	23.3	2.36	1.06	<5	31.18	<37	29.18	<35	5.2	<7	2.161016949	<2.2	821.1864407	161.0169492	50	开放
男	70	Cardia	Single	2018/10/26	FLOT	其他	否	4	否	否	否	否	否	否	否	否	否	否	否	是	否	否	低	64	171	21.88707637	是	否	77		5.6	2.3	295	29.4	1.52	1.63	<5	13.2	<37	11.2	<35	2.2	<7	1.513157895	<2.2	446.3815789	194.0789474	45	开放
男	70	Cardia	Married	2018/11/2	FLOT	其他	否	4	否	否	否	否	否	否	否	否	否	否	否	否	否	否	低	55	160	21.484375	是	否	78		24.4	18.26	169	32.1	5.28	1.58	<5	11.09	<37	9.09	<35	1.85	<7	3.458333333	>2.2	584.4583333	32.00757576	46	开放
女	70	Corpus	Single	2018/11/15	FLOT	其他	否	4	否	否	否	否	否	否	否	否	否	是	否	否	否	是	低	90	155	37.46097815	是	否	133		7.8	2.9	214	34.9	1.96	10.72	>5	6.28	<37	10.04	<35	2.01	<7	1.479591837	<2.2	316.6326531	109.1836735	47	开放
男	75	Corpus	Married	2018/11/26	XELOX	其他	否	3	否	否	否	否	否	否	否	否	否	否	否	否	否	否	低	92	168	32.59637188	否	否	118		8.2	4.1	162	37.2	2.04	1.11	<5	11.86	<37	9.86	<35	1.98	<7	2.009803922	<2.2	325.5882353	79.41176471	48	开放
男	70	Antrum	Married	2018/11/28	XELOX	其他	否	3	是	否	否	是	否	否	是	否	否	否	否	否	否	是	低	81	165	29.75206612	否	否	154		9.47	4.26	210	34.8	2.294	1.38	<5	9.17	<37	7.17	<35	1.53	<7	1.857018309	<2.2	389.9738448	91.54315606	50	开放
男	71	Antrum	Married	2018/12/5	XELOX	其他	否	3	否	否	否	否	否	否	否	否	否	否	否	是	否	否	低	51	165	18.73278237	是	否	82		5.29	2.24	285	35.1	1.458	2.07	<5	9.86	<37	7.86	<35	1.64	<7	1.536351166	<2.2	437.8600823	195.473251	51	开放
男	86	Antrum	Single	2018/12/20	XELOX	其他	否	3	否	否	否	否	否	否	否	否	否	否	是	否	否	是	低	68	175	22.20408163	否	否	129		6.6	3.4	285	41.9	1.72	4.35	<5	46.73	>37	44.73	>35	7.79	>7	1.976744186	<2.2	563.372093	165.6976744	52	开放
男	70	Corpus	Married	2018/12/21	SOX	SOX	否	3	是	是	否	否	否	否	否	否	否	否	是	否	否	否	中	75	170	25.95155709	否	否	99		7.9	5	202	32.5	1.98	4.09	<5	4.96	<37	38.96	>35	0.33	<7	2.525252525	>2.2	510.1010101	102.020202	45	开放
男	70	Corpus	Single	2019/1/14	SOX	SOX	否	3	否	否	否	否	否	否	否	否	否	否	否	否	否	是	低	79	172	26.70362358	否	否	133		6.9	2.6	118	41.3	1.78	23.47	>5	32	<37	26.69	<35	4.78	<7	1.460674157	<2.2	172.3595506	66.29213483	46	腹腔镜
男	75	Corpus	Single	2019/1/21	SOX	SOX	否	3	否	否	否	否	否	否	否	否	否	是	否	否	否	否	低	79	167	28.32658037	否	否	122		5.6	2.2	113	39.5	1.52	0	<5	15.84	<37	13.84	<35	2.64	<7	1.447368421	<2.2	163.5526316	74.34210526	47	开放
男	70	Cardia	Single	2019/1/23	SOX	SOX	否	3	否	否	否	否	否	否	否	否	否	是	否	否	否	否	低	60	170	20.76124567	是	否	121		5.6	2	186	30.8	1.52	2.52	<5	7.2	<37	5.2	<35	1.2	<7	1.315789474	<2.2	244.7368421	122.3684211	48	开放
男	74	Cardia	Single	2019/1/7	SOX	SOX	否	3	否	否	否	否	否	否	否	否	否	否	否	否	否	否	低	60	160	23.4375	否	否	137		5.7	2.1	122	36.4	1.54	3.41	<5	19.86	<37	17.86	<35	3.31	<7	1.363636364	<2.2	166.3636364	79.22077922	49	开放
男	82	Cardia	Single	2019/1/11	SOX	SOX	否	3	否	否	否	否	否	否	否	否	否	是	否	否	否	否	低	82	173	27.39817568	否	否	85		7.4	4.1	257	35.9	1.88	2.92	<5	7.4	<37	12.35	<35	1.23	<7	2.180851064	<2.2	560.4787234	136.7021277	50	开放
男	71	Corpus	Married	2019/1/15	SOX	SOX	否	3	否	否	否	否	否	否	否	否	否	否	否	否	否	否	低	74	177	23.62028791	是	否	123		6.8	2.9	282	36.9	1.76	1.8	<5	6.72	<37	4.72	<35	1.12	<7	1.647727273	<2.2	464.6590909	160.2272727	52	开放
男	73	Corpus	Married	2019/1/18	SOX	SOX	否	3	否	否	否	否	否	否	否	否	否	是	否	否	否	是	低	78	165	28.65013774	是	否	141		8.9	4.3	180	42.3	2.18	94.11	>5	2.54	<37	0.54	<35	0.42	<7	1.972477064	<2.2	355.0458716	82.56880734	45	腹腔镜
男	71	Cardia	Divorced	2019/1/25	SOX	SOX	否	3	是	否	否	否	否	否	是	否	否	否	否	否	否	是	低	60	160	23.4375	否	否	132		6.3	2.5	127	39.4	1.66	8.73	>5	7.33	<37	65.33	>35	1.22	<7	1.506024096	<2.2	191.2650602	76.5060241	46	开放
男	71	Cardia	Married	2019/3/27	SOX	SOX	否	3	否	否	否	否	否	否	否	否	否	否	是	否	否	是	低	76	172	25.68956193	否	否	130		6.9	2.8	196	38.6	1.78	16.69	>5	12	<37	2	<35	20	>7	1.573033708	<2.2	308.3146067	110.1123596	48	开放
男	75	Corpus	Married	2019/3/12	SOX	SOX	否	3	否	否	否	否	否	否	否	否	否	否	否	否	否	否	低	60	175	19.59183673	否	否	62		8.7	5.3	242	29.2	2.14	1.15	<5	5.76	<37	3.76	<35	0.96	<7	2.476635514	>2.2	599.3457944	113.0841121	49	腹腔镜
男	78	Corpus	Married	2019/3/11	oral	其他	否	3	否	否	否	否	否	否	否	否	否	否	否	否	否	否	低	60	168	21.2585034	否	否	111		9.1	4.6	188	40.4	2.22	3.91	<5	4.87	<37	2.87	<35	9.15	>7	2.072072072	<2.2	389.5495495	84.68468468	50	开放
男	71	Corpus	Married	2019/3/20	oral	其他	否	3	否	否	否	否	否	否	否	否	否	否	否	否	否	是	低	60	152	25.96952909	是	否	116		7.9	3.5	358	43.9	1.98	7.49	>5	1.45	<37	9.45	<35	8.58	>7	1.767676768	<2.2	632.8282828	180.8080808	52	开放
男	72	Cardia	Married	2019/3/5	FOLFOX	其他	否	2	否	否	否	否	否	否	否	否	否	否	否	否	否	否	低	68	160	26.5625	是	否	79		7.6	4.2	196	34.5	1.92	2.58	<5	15.32	<37	13.32	<35	2.55	<7	2.1875	<2.2	428.75	102.0833333	45	开放
男	76	Corpus	Married	2019/3/6	FLOT	其他	否	2	否	否	否	否	否	否	否	否	否	否	否	否	否	是	低	80	171	27.35884546	是	否	113		7.5	3.7	287	37.5	1.9	1.17	<5	5.7	<37	3.7	<35	0.95	<7	1.947368421	<2.2	558.8947368	151.0526316	47	开放
男	71	Cardia	Married	2019/3/19	SOX	SOX	否	2	是	否	否	否	否	否	否	是	否	否	是	是	否	否	低	70	170	24.22145329	是	否	87		8.2	3.4	226	39.6	2.04	4.39	<5	5.73	<37	3.73	<35	4.29	<7	1.666666667	<2.2	376.6666667	110.7843137	52	开放
男	72	Fundus	Married	2019/4/4	SOX	SOX	否	2	否	否	否	否	否	否	否	否	否	否	否	否	否	否	低	76	185	22.20598977	是	否	75		7.7	4.6	64	32.7	1.94	1.98	<5	5.64	<37	26.69	<35	4.78	<7	2.371134021	>2.2	151.7525773	32.98969072	45	开放
男	74	Fundus	Married	2019/4/4	SOX	SOX	否	2	是	是	否	否	否	否	否	否	否	否	否	否	否	是	低	67.5	165	24.79338843	是	否	95		7.1	3.3	372	33.1	1.82	3.86	<5	49.78	>37	47.78	>35	8.3	>7	1.813186813	<2.2	674.5054945	204.3956044	46	开放
男	79	Antrum	Married	2019/4/10	SOX	SOX	否	4	是	否	否	否	是	否	否	否	否	是	否	否	否	否	低	68	177	21.70512943	是	否	116		9.4	4.7	200	30.5	2.28	1.99	<5	8.56	<37	6.56	<35	1.43	<7	2.061403509	<2.2	412.2807018	87.71929825	47	开放
男	74	Cardia	Married	2019/4/2	XELOX	其他	否	4	否	否	否	否	否	否	否	否	否	否	否	否	否	否	低	60	160	23.4375	否	否	132		6.1	2.6	74	39.2	1.62	18.83	>5	17.35	<37	15.35	<35	2.89	<7	1.604938272	<2.2	118.7654321	45.67901235	48	腹腔镜
男	73	Antrum	Married	2019/4/3	XELOX	其他	否	4	否	否	否	否	否	否	否	否	否	否	否	否	否	是	低	60	160	23.4375	是	否	132		8.8	4.7	232	33.3	2.16	32.44	>5	2	<37	1	<35	0.33	<7	2.175925926	<2.2	504.8148148	107.4074074	49	开放
男	73	Antrum	Married	2019/4/30	XELOX	其他	否	4	否	否	否	否	否	否	否	否	否	否	否	否	否	是	低	84	167	30.11940191	是	否	152		8.17	3.75	173	38	2.034	1.51	<5	9.49	<37	7.49	<35	1.58	<7	1.843657817	<2.2	318.9528024	85.05408063	51	开放
女	71	Antrum	Married	2019/5/7	XELOX	其他	否	4	否	否	否	否	否	否	否	否	否	否	是	否	否	否	低	61	162	23.24340802	是	否	66		9.5	4.9	200	37.2	2.3	7.06	>5	8.41	<37	6.41	<35	1.4	<7	2.130434783	<2.2	426.0869565	86.95652174	52	开放
女	78	Cardia	Single	2019/5/15	XELOX	其他	否	4	否	否	否	否	否	否	否	否	否	否	否	否	否	否	低	48	148	21.9138057	否	否	90		8.9	5.3	238	32.3	2.18	1.65	<5	3.25	<37	1.25	<35	3.88	<7	2.431192661	>2.2	578.6238532	109.1743119	45	腹腔镜
男	70	Cardia	Married	2019/5/17	SOX	SOX	否	4	是	否	否	否	否	否	否	否	是	否	否	否	否	是	低	58	158	23.23345618	是	否	127		17.11	4.03	313	37	3.822	1.86	<5	3.66	<37	1.66	<35	0.61	<7	1.054421769	<2.2	330.0340136	81.89429618	47	开放
女	72	Antrum	Married	2019/4/2	SOX	SOX	否	4	否	否	否	否	否	否	否	否	否	否	否	否	否	否	低	57	155	23.72528616	否	否	132		8.7	3.5	119	32.5	2.14	6.57	>5	8.74	<37	6.74	<35	1.46	<7	1.635514019	<2.2	194.6261682	55.60747664	49	开放
女	79	Antrum	Single	2019/4/11	SOX	SOX	否	4	否	否	否	否	否	否	否	否	否	是	是	否	否	是	低	70	162	26.6727633	是	否	97		14.7	8.7	298	31.8	3.34	2.8	<5	2.15	<37	0.15	<35	0.36	<7	2.604790419	>2.2	776.2275449	89.22155689	50	开放
男	76	Corpus	Married	2019/4/12	SOX	SOX	否	4	是	否	否	否	否	否	是	是	否	是	否	否	否	否	低	58	170	20.06920415	否	否	133		9.81	5.92	226	37	2.362	4.58	<5	37.66	>37	35.66	>35	6.28	<7	2.50635055	>2.2	566.4352244	95.68162574	52	开放
男	73	Cardia	Single	2019/4/16	SOX	SOX	否	4	否	否	否	否	否	否	否	否	否	否	否	否	否	否	低	55	164	20.44913742	否	否	141		6.9	2.5	163	33	1.78	3.6	<5	20.69	<37	18.69	<35	3.45	<7	1.404494382	<2.2	228.9325843	91.57303371	45	开放
男	76	Cardia	Married	2019/4/30	SOX	SOX	否	4	否	否	否	否	否	否	否	否	否	否	否	否	否	否	低	54	168	19.13265306	否	否	82		7.3	4	270	35.5	1.86	4.5	<5	6.65	<37	4.65	<35	1.11	<7	2.150537634	<2.2	580.6451613	145.1612903	46	开放
男	70	Antrum	Married	2019/7/2	FLOT	其他	否	3	否	否	否	否	否	否	否	否	否	否	否	是	否	是	低	60	169	21.0076678	是	否	72		13	8.9	143	29.3	3	3.39	<5	5.04	<37	3.04	<35	0.84	<7	2.966666667	>2.2	424.2333333	47.66666667	50	开放
男	70	Antrum	Married	2019/5/15	FLOT	其他	否	3	否	否	否	否	否	否	否	否	否	否	否	否	否	否	低	76	172	25.68956193	否	否	168		9.47	4.78	168	42.3	2.294	1	<5	24.4	<37	22.4	<35	4.07	<7	2.0836966	<2.2	350.0610288	73.23452485	51	开放
男	80	Cardia	Married	2019/5/21	XELOX	其他	否	3	否	否	否	否	否	否	否	否	否	否	否	否	否	否	低	52	163	19.57168128	否	否	96		9.6	4.2	251	35.3	2.32	1.75	<5	18.01	<37	16.01	<35	3	<7	1.810344828	<2.2	454.3965517	108.1896552	46	开放
男	83	Cardia	Married	2019/6/5	XELOX	其他	否	3	否	否	否	否	否	否	否	否	否	否	否	否	否	否	低	60	158	24.03460984	否	否	136		6.4	2.67	184	36.8	1.68	35.34	>5	2.44	<37	0.44	<35	0.41	<7	1.589285714	<2.2	292.4285714	109.5238095	48	开放
男	71	Antrum	Married	2019/6/26	XELOX	其他	否	3	否	否	否	否	否	否	否	否	否	否	否	否	否	是	低	47	163	17.68978885	是	否	131		9.7	5.7	272	33.4	2.34	18.37	>5	12	<37	19	<35	5.97	<7	2.435897436	>2.2	662.5641026	116.2393162	49	腹腔镜
女	76	Cardia	Married	2019/7/2	XELOX	其他	否	3	否	否	否	否	否	否	否	否	否	否	是	是	否	是	中	40	154	16.86625063	是	否	75		7.9	2.9	296	34.9	1.98	3.55	<5	5.22	<37	3.22	<35	5.97	<7	1.464646465	<2.2	433.5353535	149.4949495	51	开放
男	77	Antrum	Married	2019/7/5	XELOX	其他	否	3	否	否	否	否	否	否	否	否	否	否	否	否	否	否	低	69	166	25.03991871	是	否	145		6.5	3.1	133	35.9	1.7	2.69	<5	2.04	<37	8.04	<35	3.34	<7	1.823529412	<2.2	242.5294118	78.23529412	52	腹腔镜
女	73	Antrum	Single	2019/7/4	XELOX	其他	否	3	是	否	否	否	否	否	否	否	是	否	否	否	否	是	低	60.5	158	24.23489825	否	否	103		23.9	17.6	142	35.1	5.18	2.33	<5	35.79	<37	33.79	<35	5.97	<7	3.397683398	>2.2	482.4710425	27.41312741	46	开放
男	77	Corpus	Unknown	2019/7/4	XELOX	其他	否	3	是	否	否	否	否	否	否	是	否	否	是	否	否	否	低	54	160	21.09375	是	否	83		9.83	5.91	192	36	2.366	2.11	<5	14.9	<37	12.9	<35	2.48	<7	2.497886729	>2.2	479.5942519	81.14961961	47	开放
男	71	Cardia	Unknown	2019/7/25	XELOX	其他	否	3	否	否	否	否	否	否	否	否	否	否	否	否	否	否	低	80	160	31.25	是	否	116		9.3	4.8	120	37.9	2.26	1	<5	2	<37	1	<35	0.33	<7	2.123893805	<2.2	254.8672566	53.09734513	48	开放
女	79	Corpus	Married	2019/7/19	XELOX	其他	否	3	否	否	否	否	否	否	否	否	否	是	否	否	否	是	中	50.5	150	22.44444444	否	否	131		8.5	4.5	204	38.5	2.1	1.9	<5	16.02	<37	14.02	<35	2.67	<7	2.142857143	<2.2	437.1428571	97.14285714	49	开放
女	78	Antrum	Married	2019/8/1	XELOX	其他	否	3	是	是	否	否	否	否	否	否	否	否	是	否	否	否	低	54	154	22.76943835	否	否	129		6.6	2.9	180	40.8	1.72	3.46	<5	2	<37	44.95	>35	7.83	>7	1.686046512	<2.2	303.4883721	104.6511628	50	开放
男	76	Corpus	Single	2014/10/31	XELOX	其他	否	3	是	否	否	否	否	否	是	否	否	否	否	否	否	是	低	77	160	30.078125	否	否	102		11.4	7.7	242	36.2	2.68	3.25	<5	11.33	<37	9.33	<35	1.89	<7	2.873134328	>2.2	695.2985075	90.29850746	51	开放
男	77	Cardia	Single	2019/7/23	XELOX	其他	否	3	否	否	否	否	否	否	否	否	否	否	否	否	否	否	低	71	172	23.99945917	是	否	113		7.49	3.42	167	36.5	1.898	2.8	<5	3.33	<37	1.33	<35	0.56	<7	1.801896733	<2.2	300.9167545	87.98735511	52	开放
女	80	Antrum	Married	2019/7/25	XELOX	其他	否	2	否	否	否	否	否	否	否	否	否	否	是	是	否	是	中	60	142	29.75600079	是	否	86		7.86	4.14	188	35.5	1.972	16.78	>5	5.28	<37	73.28	>35	12.55	>7	2.099391481	<2.2	394.6855984	95.3346856	45	开放
男	70	Cardia	Single	2019/8/29	XELOX	其他	否	2	否	否	否	否	否	否	否	否	否	是	否	是	否	是	中	64	165	23.50780533	否	否	148		7.9	3.8	208	42.5	1.98	52.96	>5	2.48	<37	7.48	<35	5.41	<7	1.919191919	<2.2	399.1919192	105.0505051	46	开放
男	81	Corpus	Married	2019/9/19	oral	其他	否	2	否	否	否	否	否	否	否	否	否	否	否	否	否	是	低	67	168	23.73866213	否	否	86		5.8	2.7	110	30.2	1.56	2.13	<5	4.57	<37	2.57	<35	0.76	<7	1.730769231	<2.2	190.3846154	70.51282051	48	开放
男	75	Antrum	Divorced	2019/9/19	oral	其他	否	2	否	否	否	否	否	否	否	否	否	否	否	否	否	是	低	50	168	17.7154195	否	否	111		6.5	3	122	39.3	1.7	2.51	<5	2	<37	44.95	>35	7.83	>7	1.764705882	<2.2	215.2941176	71.76470588	50	开放
男	74	Cardia	Unknown	2019/9/18	FLOT	其他	否	4	否	否	否	否	否	否	否	否	否	否	否	否	否	否	低	77	174	25.43268596	否	否	116		7.6	3.8	177	33.4	1.92	3.36	<5	11.66	<37	9.66	<35	1.94	<7	1.979166667	<2.2	350.3125	92.1875	46	开放
女	72	Pylorus	Single	2019/8/16	FLOT	其他	否	4	是	否	否	否	是	否	否	否	否	否	否	否	否	是	低	57	152	24.67105263	是	否	154		9.5	5.4	209	40.8	2.3	2.65	<5	46.95	>37	13.34	<35	7.83	>7	2.347826087	>2.2	490.6956522	90.86956522	49	开放
男	70	Cardia	Single	2019/8/19	XELOX	其他	否	4	否	否	否	否	否	否	否	否	否	否	否	是	否	否	低	66	165	24.24242424	否	否	146		8	4.3	103	39	2	1.71	<5	13.34	<37	11.34	<35	2.22	<7	2.15	<2.2	221.45	51.5	50	开放
男	73	Corpus	Married	2019/8/22	XELOX	其他	否	4	是	否	否	否	否	否	是	否	否	是	是	是	否	是	高	64.5	170	22.3183391	否	否	68		8.7	4.8	316	37.6	2.14	14.29	>5	12	<37	12	<35	5.97	<7	2.242990654	>2.2	708.7850467	147.6635514	51	开放
女	72	Antrum	Married	2019/9/6	XELOX	其他	否	4	否	否	否	否	否	否	否	否	否	是	是	是	否	是	中	54	151	23.68317179	否	否	76		6.6	3.1	180	39.1	1.72	1.07	<5	2	<37	1	<35	0.33	<7	1.802325581	<2.2	324.4186047	104.6511628	45	开放
女	80	Corpus	Single	2019/8/5	XELOX	其他	否	4	否	否	否	否	否	否	否	否	否	否	否	否	否	否	低	60	160	23.4375	是	否	100		8.1	4.3	225	37.7	2.02	1.47	<5	22.64	<37	20.64	<35	3.77	<7	2.128712871	<2.2	478.960396	111.3861386	46	腹腔镜
男	75	Cardia	Single	2019/9/18	XELOX	其他	否	4	否	否	否	否	否	否	否	否	否	否	是	否	否	否	低	65	165	23.87511478	否	否	108		15.9	11.4	111	38.2	3.58	1.84	<5	12.66	<37	10.66	<35	2.11	<7	3.184357542	>2.2	353.4636872	31.00558659	47	开放
男	70	Corpus	Single	2019/9/19	XELOX	其他	否	4	否	否	否	否	否	否	否	否	否	否	否	否	否	否	低	40	166	14.5158949	是	否	85		5.9	1.9	149	29.4	1.58	2.03	<5	12	<37	12	<35	5.97	<7	1.202531646	<2.2	179.1772152	94.30379747	48	腹腔镜
男	72	Cardia	Single	2019/11/12	XELOX	其他	否	4	否	否	否	否	否	否	否	否	否	否	否	否	否	是	低	61	167	21.87242282	否	否	126		6	2.8	152	35.8	1.6	1.33	<5	2.21	<37	0.21	<35	0.37	<7	1.75	<2.2	266	95	52	开放
男	70	Cardia	Single	2019/12/25	XELOX	其他	否	4	是	否	否	否	否	否	是	否	否	否	否	否	否	是	低	58	162	22.10028959	否	否	86		9.5	3.9	319	35.1	2.3	2.16	<5	5.61	<37	3.61	<35	0.94	<7	1.695652174	<2.2	540.9130435	138.6956522	46	开放
男	81	Antrum	Married	2019/12/24	SOX	SOX	否	3	否	否	否	否	否	否	否	否	否	否	是	否	否	否	低	53	155	22.0603538	否	否	100		5.6	2.4	175	36.1	1.52	2.8	<5	2	<37	6.74	<35	1.46	<7	1.578947368	<2.2	276.3157895	115.1315789	51	开放
男	70	Antrum	Divorced	2020/1/2	oral	其他	否	3	否	否	否	否	否	否	否	否	否	是	否	否	否	是	低	73	167	26.17519452	是	否	133		9.2	4.5	212	39.8	2.24	5.08	>5	44.71	>37	0.15	<35	0.36	<7	2.008928571	<2.2	425.8928571	94.64285714	46	开放
男	72	Cardia	Married	2020/11/19	oral	其他	否	3	是	否	否	是	否	否	否	否	否	否	否	否	否	否	低	60	155	24.97398543	否	否	143		5.9	2.3	181	43.6	1.58	4.58	<5	10.63	<37	8.63	<35	1.77	<7	1.455696203	<2.2	263.4810127	114.556962	30	腹腔镜
女	72	Antrum	Married	2020/1/10	oral	其他	否	3	否	否	否	否	否	否	否	否	否	是	是	否	否	否	中	58	150	25.77777778	是	否	111		8.3	4	116	39.8	2.06	3.6	<5	45	>37	18	<35	5.97	<7	1.941747573	<2.2	225.2427184	56.31067961	31	开放
男	74	Corpus	Single	2020/2/5	FOLFOX	其他	否	3	否	否	否	否	否	否	否	否	否	是	否	否	否	否	低	67	161	25.84776822	否	否	122		7.89	4.19	216	42.2	1.978	4.5	<5	12	<37	18	<35	5.97	<7	2.118301314	<2.2	457.5530839	109.2012133	32	开放
女	80	Antrum	Married	2019/11/12	FOLFOX	其他	否	3	否	否	否	否	否	否	否	否	否	否	否	否	否	否	低	43	140	21.93877551	否	否	114		8.5	4.2	315	39.1	2.1	2.91	<5	2	<37	13.34	<35	0.33	<7	2	<2.2	630	150	33	开放
男	70	Corpus	Married	2019/11/27	FLOT	其他	否	3	是	否	否	否	否	否	是	否	否	否	否	是	否	否	低	90	183	26.8744961	否	否	83		6.6	3.1	196	39.7	1.72	4.52	<5	8.49	<37	46.49	>35	8.08	>7	1.802325581	<2.2	353.255814	113.9534884	34	腹腔镜
男	79	Antrum	Single	2019/11/25	FLOT	其他	否	3	否	否	否	否	否	否	否	否	否	否	否	否	否	否	低	61	163	22.95908766	否	否	139		8.2	4	108	46.1	2.04	2.8	<5	14.49	<37	6.74	<35	1.46	<7	1.960784314	<2.2	211.7647059	52.94117647	27	开放
男	75	Cardia	Married	2019/11/26	FLOT	其他	否	3	否	否	否	否	否	否	否	否	否	否	否	否	否	是	低	84	175	27.42857143	否	否	147		9.4	4.7	202	43.1	2.28	5.08	>5	2	<37	1	<35	0.33	<7	2.061403509	<2.2	416.4035088	88.59649123	28	开放
男	82	Antrum	Married	2019/11/27	SOX	SOX	否	3	否	否	否	否	否	否	否	否	否	否	否	否	否	是	低	59	160	23.046875	是	否	96		7.18	3.4	165	27	1.836	4.58	<5	5.06	<37	3.06	<35	0.84	<7	1.851851852	<2.2	305.5555556	89.86928105	29	开放
男	70	Antrum	Single	2019/11/29	SOX	SOX	否	3	否	否	否	否	否	否	否	否	否	否	否	否	否	否	低	57	160	22.265625	是	否	136		7.5	3.2	319	39.6	1.9	4.5	<5	13.25	<37	13.34	<35	7.83	>7	1.684210526	<2.2	537.2631579	167.8947368	51	开放
男	72	Antrum	Single	2019/12/13	SOX	SOX	否	3	否	否	否	否	否	否	否	否	否	否	否	是	否	是	低	52	168	18.42403628	否	否	60		4.9	2.1	161	31	1.38	2.91	<5	3.37	<37	1.37	<35	0.56	<7	1.52173913	<2.2	245	116.6666667	51	开放
男	85	Antrum	Married	2019/12/13	SOX	SOX	否	3	否	否	否	否	否	否	否	否	否	否	是	否	否	是	低	69	170	23.87543253	否	否	104		9.5	5.1	260	38.4	2.3	1	<5	14.13	<37	12.13	<35	2.36	<7	2.217391304	>2.2	576.5217391	113.0434783	46	开放
男	71	Corpus	Married	2019/12/31	SOX	SOX	否	3	是	否	否	是	否	否	否	否	否	否	否	否	否	是	低	62	169	21.70792339	否	否	125		8.2	3.9	180	39.1	2.04	1.92	<5	2.68	<37	0.68	<35	0.45	<7	1.911764706	<2.2	344.1176471	88.23529412	34	开放
男	78	Cardia	Married	2019/12/4	SOX	SOX	否	3	否	否	否	否	否	否	否	否	否	否	否	否	否	否	低	79	170	27.33564014	否	否	123		8.88	5.15	150	44.7	2.176	5	>5	8.49	<37	6.49	<35	1.42	<7	2.366727941	>2.2	355.0091912	68.93382353	35	开放
男	79	Cardia	Married	2019/12/31	SOX	SOX	否	2	否	否	否	否	否	否	否	否	否	否	否	否	否	是	低	70	168	24.8015873	是	否	96		6	2.5	162	37	1.6	2.16	<5	21.62	<37	9.62	<35	6.94	<7	1.5625	<2.2	253.125	101.25	27	腹腔镜
女	70	Cardia	Single	2019/11/4	SOX	SOX	否	2	否	否	否	否	否	否	否	否	否	否	否	否	否	否	低	46	152	19.9099723	否	否	123		7.1	3.5	140	40.7	1.82	1.68	<5	17.46	<37	5.46	<35	5.97	<7	1.923076923	<2.2	269.2307692	76.92307692	28	开放
男	70	Cardia	Single	2020/3/2	SOX	SOX	否	2	否	否	否	否	否	否	否	否	否	否	否	否	否	否	低	73	173	24.39105884	是	否	133		12.72	7.12	134	41.3	2.944	3.14	<5	80.83	>37	78.83	>35	3.47	<7	2.418478261	>2.2	324.076087	45.51630435	30	开放
女	73	Antrum	Married	2020/3/4	SOX	SOX	否	2	否	否	否	否	否	否	否	否	否	否	是	是	否	否	低	66	155	27.47138398	否	否	86		8.54	3.86	270	38	2.108	3.46	<5	18.54	<37	16.54	<35	3.09	<7	1.831119545	<2.2	494.402277	128.0834915	31	开放
男	73	Cardia	Unknown	2020/3/5	SOX	SOX	否	2	否	否	否	否	否	否	否	否	否	否	否	否	否	是	低	66	164	24.5389649	否	否	110		7.64	3.11	167	37.8	1.928	1	<5	2.77	<37	0.77	<35	0.46	<7	1.613070539	<2.2	269.3827801	86.61825726	32	开放
男	73	Cardia	Married	2020/2/21	SOX	SOX	否	2	否	否	否	否	否	否	否	否	否	否	否	否	否	是	低	64	155	26.63891779	否	否	132		7	2.35	177	40	1.8	1.47	<5	3.72	<37	1	<35	0.33	<7	1.305555556	<2.2	231.0833333	98.33333333	34	开放
男	76	Fundus	Married	2020/3/18	SOX	SOX	否	4	否	否	否	否	否	否	否	否	否	否	否	否	否	否	低	69	168	24.44727891	否	否	68		6.81	3.03	287	35.7	1.762	5.45	>5	2	<37	53.23	>35	0.33	<7	1.719636776	<2.2	493.5357548	162.8830874	35	开放
男	71	Cardia	Married	2020/4/20	oral	其他	否	4	否	否	否	否	否	否	否	否	否	是	否	是	否	是	中	68	174	22.46003435	否	否	110		6.4	2.8	65	42.2	1.68	2.8	<5	4.24	<37	6.74	<35	1.46	<7	1.666666667	<2.2	108.3333333	38.69047619	51	腹腔镜
男	75	Cardia	Married	2020/4/28	oral	其他	否	4	否	否	否	否	否	否	否	否	否	否	否	否	否	否	低	60	172	20.2812331	否	否	154		9.3	5.1	131	42.5	2.26	5.08	>5	6.88	<37	4.88	<35	1.15	<7	2.256637168	>2.2	295.619469	57.96460177	46	开放
男	73	Corpus	Divorced	2020/4/28	FOLFOX	其他	否	4	是	否	否	否	否	否	是	否	否	否	是	否	否	否	低	54	170	18.68512111	是	否	80		14.27	10.41	458	29.7	3.254	4.58	<5	2.18	<37	0.18	<35	0.36	<7	3.199139521	>2.2	1465.2059	140.7498463	31	开放
男	71	Cardia	Married	2020/5/26	FLOT	其他	否	4	是	否	否	是	否	否	否	否	否	否	否	否	否	否	低	62	167	22.23098713	否	否	108		6.82	3.18	79	38	1.764	2.91	<5	2.18	<37	44.95	>35	7.83	>7	1.802721088	<2.2	142.414966	44.7845805	51	开放
男	75	Corpus	Married	2020/3/31	FLOT	其他	否	4	否	否	否	否	否	否	否	否	否	是	否	否	否	否	低	52.5	155	21.85223725	是	否	72		8.07	4.47	272	30	2.014	2.91	<5	12	<37	6.74	<35	1.46	<7	2.219463754	>2.2	603.694141	135.0546177	46	开放
男	74	Antrum	Married	2020/4/27	SOX	SOX	否	4	是	是	否	否	否	否	否	否	否	否	否	否	否	是	低	60	156	24.65483235	否	否	82		6.5	2.7	218	39.3	1.7	1	<5	3.55	<37	53.23	>35	9.21	>7	1.588235294	<2.2	346.2352941	128.2352941	48	开放
男	73	Antrum	Married	2020/5/5	SOX	SOX	否	4	否	否	否	否	否	否	否	否	否	是	否	否	否	是	低	58	158	23.23345618	否	否	102		6.9	3.4	218	40	1.78	1.08	<5	5.21	<37	3.21	<35	0.87	<7	1.91011236	<2.2	416.4044944	122.4719101	49	开放
男	79	Cardia	Married	2020/5/18	SOX	SOX	否	4	否	否	否	否	否	否	否	否	否	否	否	否	否	是	低	75	164	27.88518739	否	否	114		7.2	3.2	126	49.7	1.84	1	<5	79.19	>37	77.19	>35	13.2	>7	1.739130435	<2.2	219.1304348	68.47826087	51	开放
男	76	Corpus	Married	2020/5/21	SOX	SOX	否	4	否	否	否	否	否	否	否	否	否	否	否	否	否	否	低	60	171	20.51913409	否	否	133		7.3	3.3	111	41.5	1.86	5.59	>5	14.86	<37	12.86	<35	2.48	<7	1.774193548	<2.2	196.9354839	59.67741935	52	开放
男	71	Cardia	Married	2020/5/20	SOX	SOX	否	4	否	否	否	否	否	否	否	否	否	否	否	否	否	是	低	71	163	26.72287252	否	否	131		9.1	5.8	58	46.6	2.22	1.16	<5	2	<37	53.23	>35	9.21	>7	2.612612613	>2.2	151.5315315	26.12612613	45	开放
男	79	Corpus	Married	2020/6/11	SOX	SOX	否	3	否	否	否	否	否	否	否	否	否	是	否	否	否	否	低	60	168	21.2585034	否	否	88		6.79	3.67	306	35.3	1.758	2.12	<5	27.71	<37	25.71	<35	4.62	<7	2.087599545	<2.2	638.8054608	174.0614334	47	开放
男	73	Corpus	Single	2020/6/11	SOX	SOX	否	3	否	否	否	否	否	否	否	否	否	否	否	否	否	否	低	63	168	22.32142857	否	否	117		7.85	4.07	225	38.9	1.97	8.15	>5	2.01	<37	8.01	<35	3.34	<7	2.065989848	<2.2	464.8477157	114.213198	48	腹腔镜
男	81	Antrum	Married	2020/6/30	SOX	SOX	否	3	否	否	否	否	否	否	否	否	否	否	是	否	否	否	低	70	170	24.22145329	否	否	139		8.9	4.1	185	40.9	2.18	1.01	<5	15.54	<37	13.54	<35	2.59	<7	1.880733945	<2.2	347.9357798	84.86238532	49	开放
男	75	Cardia	Single	2020/9/2	SOX	SOX	否	3	否	否	否	否	否	否	否	否	否	是	否	否	否	是	中	69	158	27.63980131	否	否	126		14.41	10.19	215	38	3.282	1.4	<5	2.6	<37	53.23	>35	0.43	<7	3.104814138	>2.2	667.5350396	65.50883608	51	开放
男	72	Cardia	Single	2020/7/23	SOX	SOX	否	3	否	否	否	否	否	否	否	否	否	否	否	否	否	否	低	66	170	22.83737024	否	否	124		7.4	3.9	95	38.7	1.88	22.14	>5	12	<37	18	<35	5.97	<7	2.074468085	<2.2	197.0744681	50.53191489	52	开放
男	72	Corpus	Married	2020/9/11	SOX	SOX	否	3	是	否	否	否	否	否	否	是	是	是	否	否	否	是	低	64	168	22.67573696	否	否	110		10.92	6.28	305	40.5	2.584	1.41	<5	55.23	>37	53.23	>35	9.21	>7	2.430340557	>2.2	741.25387	118.0340557	45	腹腔镜
男	70	Antrum	Married	2020/9/22	XELOX	其他	否	3	否	否	否	否	否	否	否	否	否	否	否	否	否	否	低	70	170	24.22145329	否	否	77		7.5	3.9	241	37.9	1.9	1	<5	2	<37	1	<35	0.33	<7	2.052631579	<2.2	494.6842105	126.8421053	48	开放
男	74	Corpus	Married	2020/6/2	oral	其他	否	3	否	否	否	否	否	否	否	否	否	否	否	否	否	否	低	48	162	18.28989483	否	否	100		9.3	2.4	140	37.8	2.26	18.78	>5	27.73	<37	25.73	<35	4.62	<7	1.061946903	<2.2	148.6725664	61.94690265	27	开放
男	70	Corpus	Married	2020/5/19	oral	其他	否	3	否	否	否	否	否	否	否	否	否	否	否	否	否	是	低	83	173	27.73229978	否	否	110		7.8	3.8	157	41.7	1.96	1.9	<5	6.78	<37	4.78	<35	1.13	<7	1.93877551	<2.2	304.3877551	80.10204082	28	开放
男	72	Cardia	Married	2020/7/15	FOLFOX	其他	否	3	否	否	否	否	否	否	否	否	否	是	否	否	否	否	低	52	162	19.81405274	是	否	111		7.1	3.81	181	38.5	1.82	1	<5	5.5	<37	3.5	<35	0.92	<7	2.093406593	<2.2	378.9065934	99.45054945	51	开放
男	72	Antrum	Single	2020/9/1	FLOT	其他	否	3	否	否	否	否	否	否	否	否	否	否	是	否	否	否	低	62	175	20.24489796	否	否	87		20.8	16.6	286	36.9	4.56	19.63	>5	5.42	<37	3.42	<35	50.9	>7	3.640350877	>2.2	1041.140351	62.71929825	46	开放
男	70	Antrum	Single	2020/8/31	FLOT	其他	否	3	否	否	否	否	否	否	否	否	否	否	否	否	否	是	低	78	165	28.65013774	否	否	151		7.7	3.8	208	40.7	1.94	1.86	<5	28.1	<37	26.1	<35	4.68	<7	1.958762887	<2.2	407.4226804	107.2164948	34	开放
男	72	Cardia	Married	2020/9/16	XELOX	其他	否	2	是	否	否	否	否	否	否	否	是	否	否	否	否	否	低	68.5	166	24.85847002	否	否	111		9.19	5.09	307	40.1	2.238	2.68	<5	5.55	<37	53.23	>35	9.21	>7	2.2743521	>2.2	698.2260947	137.17605	29	开放
女	73	Antrum	Married	2020/9/4	XELOX	其他	否	2	否	否	否	否	否	否	否	否	否	否	是	否	否	否	低	60	160	23.4375	否	否	81		5.58	1.97	252	37.4	1.516	5.08	>5	12.25	<37	10.25	<35	2.04	<7	1.299472296	<2.2	327.4670185	166.2269129	51	开放
男	83	Cardia	Married	2020/9/24	其他	其他	否	2	否	否	否	否	否	否	否	否	否	否	否	否	否	是	低	76	167	27.25088745	否	否	118		5.42	1.95	188	42.5	1.484	4.58	<5	5.1	<37	53.23	>35	9.21	>7	1.314016173	<2.2	247.0350404	126.6846361	46	开放
女	73	Antrum	Married	2020/9/25	XELOX	其他	否	2	否	否	否	否	否	否	否	否	否	是	否	否	否	否	低	59	160	23.046875	否	否	120		9.6	3.6	242	42.7	2.32	3.6	<5	2	<37	1	<35	0.33	<7	1.551724138	<2.2	375.5172414	104.3103448	34	开放
男	71	Cardia	Married	2020/9/23	其他	其他	否	4	否	否	否	否	否	否	否	否	否	否	否	否	否	是	低	61	173	20.38156971	否	否	77		6.6	2.6	193	39.5	1.72	4.5	<5	12.04	<37	10.04	<35	2.01	<7	1.511627907	<2.2	291.744186	112.2093023	35	开放
男	79	Cardia	Married	2020/10/13	XELOX	其他	否	4	否	否	否	否	否	否	否	否	否	否	否	否	否	否	低	62.5	162	23.81496723	否	否	60		7.72	4.41	263	33.9	1.944	9.76	>5	3.81	<37	8.81	<35	8.47	>7	2.268518519	>2.2	596.6203704	135.2880658	48	腹腔镜
女	78	Antrum	Married	2020/10/14	XELOX	其他	否	4	是	否	是	否	否	否	否	否	否	否	否	否	否	否	低	63	158	25.23634033	否	否	100		9.3	2.4	200	36.6	2.26	1.34	<5	6.44	<37	4.44	<35	1.07	<7	1.061946903	<2.2	212.3893805	88.49557522	49	腹腔镜
女	73	Cardia	Married	2020/11/19	其他	其他	否	4	是	是	否	否	否	否	否	否	否	否	否	否	否	否	低	58	152	25.10387812	否	否	100		5.27	1.81	127	41.4	1.454	2.67	<5	70.87	>37	68.87	>35	11.81	>7	1.244841816	<2.2	158.0949106	87.34525447	50	开放
男	72	Antrum	Married	2020/10/23	SOX	SOX	否	4	否	否	否	否	否	否	否	否	否	否	是	否	否	否	低	61	162	23.24340802	否	否	157		7.2	3.6	138	43.8	1.84	5.62	>5	67.4	>37	65.4	>35	11.23	>7	1.956521739	<2.2	270	75	51	开放
男	79	Corpus	Divorced	2020/10/29	SOX	SOX	否	4	否	否	否	否	否	否	否	否	否	是	是	否	否	是	中	65	175	21.2244898	否	否	111		8.5	4.5	182	34	2.1	8.78	>5	2	<37	1	<35	0.33	<7	2.142857143	<2.2	390	86.66666667	52	开放
男	74	Fundus	Divorced	2020/11/4	SOX	SOX	否	4	否	否	否	否	否	否	否	否	否	是	否	否	否	是	低	79	171	27.01685989	是	否	133		7.6	4	154	40.1	1.92	3.84	<5	7.73	<37	5.73	<35	1.29	<7	2.083333333	<2.2	320.8333333	80.20833333	45	开放
男	85	Corpus	Single	2020/11/23	SOX	SOX	否	4	是	否	否	否	否	否	是	否	否	否	否	是	否	否	低	51	162	19.43301326	否	否	105		6.5	3.5	156	32.3	1.7	13.84	>5	83.77	>37	1.77	<35	8.96	>7	2.058823529	<2.2	321.1764706	91.76470588	46	开放
男	77	Cardia	Single	2020/11/25	SOX	SOX	否	4	否	否	否	否	否	否	否	否	否	是	是	否	否	否	中	51	163	19.1953028	否	否	71		6.8	3.1	198	33.2	1.76	43.42	>5	2.65	<37	53.23	>35	0.44	<7	1.761363636	<2.2	348.75	112.5	47	开放
男	85	Cardia	Married	2020/12/18	SOX	SOX	否	4	否	否	否	否	否	否	否	否	否	否	是	否	否	否	低	60	160	23.4375	是	否	104		6.28	2.63	195	34	1.656	92.38	>5	12	<37	18	<35	5.97	<7	1.588164251	<2.2	309.692029	117.7536232	49	腹腔镜
男	76	Cardia	Married	2020/12/11	SOX	SOX	否	4	否	否	否	否	否	否	否	否	否	是	是	否	否	是	中	60	175	19.59183673	否	否	110		7.76	3.77	188	40.2	1.952	23.62	>5	51.04	>37	10.04	<35	2.01	<7	1.931352459	<2.2	363.0942623	96.31147541	50	开放
女	85	Corpus	Married	2020/12/23	FOLFOX	其他	否	4	是	否	否	否	是	否	否	否	否	否	否	否	否	否	低	42	146	19.7035091	否	否	100		7.5	3.3	383	33.3	1.9	2.77	<5	26.71	<37	24.71	<35	4.45	<7	1.736842105	<2.2	665.2105263	201.5789474	51	开放
男	78	Antrum	Married	2020/12/30	FOLFOX	其他	否	4	否	否	否	否	否	否	否	否	否	是	否	否	否	否	低	65	174	21.46915048	是	否	85		6.24	2.85	299	48.5	1.648	1.29	<5	6.7	<37	53.23	>35	9.21	>7	1.729368932	<2.2	517.0813107	181.4320388	52	开放
男	78	Cardia	Married	2020/10/22	FLOT	其他	否	4	否	否	否	否	否	否	否	否	否	否	否	否	否	是	低	66	171	22.5710475	否	否	130		7.1	3.2	101	37.1	1.82	2.73	<5	19.84	<37	17.84	<35	3.31	<7	1.758241758	<2.2	177.5824176	55.49450549	45	开放
女	79	Cardia	Married	2020/11/5	FLOT	其他	否	4	否	否	否	否	否	否	否	否	否	否	否	否	否	否	低	45	157	18.25631871	否	否	119		9.4	5.8	233	35.1	2.28	49.76	>5	4.05	<37	2.05	<35	0.68	<7	2.543859649	>2.2	592.7192982	102.1929825	46	开放
男	76	Cardia	Single	2020/11/5	FLOT	其他	否	3	否	否	否	否	否	否	否	否	否	否	否	否	否	是	低	73	170	25.25951557	否	否	121		7.3	3.5	167	36.4	1.86	4.83	<5	52.27	>37	5.27	<35	5.38	<7	1.88172043	<2.2	314.2473118	89.78494624	47	腹腔镜
女	70	Corpus	Single	2020/11/9	其他	其他	否	3	否	否	否	否	否	否	否	否	否	否	否	否	否	否	低	51	163	19.1953028	否	否	121		7.9	2.8	248	39.8	1.98	3.8	<5	2	<37	53.23	>35	9.21	>7	1.414141414	<2.2	350.7070707	125.2525253	51	开放
男	70	Corpus	Married	2020/11/25	XELOX	其他	否	3	是	否	否	是	否	否	否	否	否	是	否	否	否	是	低	63	167	22.58955144	否	否	94		6.9	3.4	268	37.4	1.78	2.19	<5	6.28	<37	4.28	<35	1.05	<7	1.91011236	<2.2	511.9101124	150.5617978	51	开放
女	80	Corpus	Single	2020/12/1	XELOX	其他	否	3	否	否	否	否	否	否	否	否	否	否	是	否	否	是	中	58	150	25.77777778	否	否	113		9.9	4.9	145	41.2	2.38	1.21	<5	4.04	<37	53.23	>35	9.21	>7	2.058823529	<2.2	298.5294118	60.92436975	46	开放
男	70	Cardia	Single	2020/12/9	其他	其他	否	3	是	是	否	否	否	否	否	否	否	否	否	否	否	否	低	46	160	17.96875	否	否	118		15.89	5.01	248	37.6	3.578	3.49	<5	13.5	<37	11.5	<35	2.25	<7	1.400223589	<2.2	347.25545	69.31246506	30	开放
男	82	Cardia	Married	2020/12/8	其他	其他	否	3	否	否	否	否	否	否	否	否	否	否	否	否	否	是	低	55	160	21.484375	是	否	67		5.2	2.4	103	36.4	1.44	8.73	>5	2	<37	53.23	>35	9.21	>7	1.666666667	<2.2	171.6666667	71.52777778	31	开放
女	72	Cardia	Single	2020/12/2	XELOX	其他	否	3	否	否	否	否	否	否	否	否	否	是	是	否	否	是	低	70	160	27.34375	否	否	132		8.7	4.3	164	51.1	2.14	2.28	<5	14.35	<37	12.35	<35	2.39	<7	2.009345794	<2.2	329.5327103	76.63551402	33	开放
男	70	Corpus	Single	2020/12/18	SOX	SOX	否	3	否	否	否	否	否	否	否	否	否	否	否	否	否	否	低	75	170	25.95155709	是	否	91		9.8	5.4	279	40.2	2.36	7.02	>5	2	<37	1	<35	0.33	<7	2.288135593	>2.2	638.3898305	118.220339	34	开放
男	83	Antrum	Married	2020/12/24	SOX	SOX	否	3	否	否	否	否	否	否	否	否	否	否	否	否	否	是	低	78	175	25.46938776	否	否	138		6.41	2.33	133	37.8	1.682	3.81	<5	12	<37	18	<35	2	<7	1.385255648	<2.2	184.2390012	79.0725327	35	腹腔镜
男	78	Cardia	Married	2021/1/12	SOX	SOX	否	3	否	否	否	否	否	否	否	否	否	否	否	否	否	否	低	47	156	19.31295201	是	否	140		8.2	5	204	42.7	2.04	1.34	<5	10.86	<37	8.86	<35	1.81	<7	2.450980392	>2.2	500	100	27	开放
女	71	Antrum	Married	2021/1/19	SOX	SOX	否	3	否	否	否	否	否	否	否	否	否	否	否	否	否	否	低	63	156	25.88757396	否	否	119		11.87	6.18	288	40.6	2.774	4.2	<5	2	<37	1	<35	0.33	<7	2.227829849	>2.2	641.6149964	103.8211968	28	开放
女	83	Fundus	Married	2020/12/12	SOX	SOX	否	3	是	是	否	否	否	否	否	否	否	否	否	否	否	否	低	47.5	160	18.5546875	否	否	118		7.04	3.39	153	41.4	1.808	5.08	>5	20.49	<37	18.49	<35	3.42	<7	1.875	<2.2	286.875	84.62389381	30	腹腔镜
男	73	Cardia	Married	2021/1/30	SOX	SOX	否	3	否	否	否	否	否	否	否	否	否	否	否	否	否	是	低	68	172	22.98539751	否	否	137		8.4	4.2	172	39.7	2.08	4.58	<5	13	<37	18	<35	2	<7	2.019230769	<2.2	347.3076923	82.69230769	31	腹腔镜
男	78	Antrum	Married	2015/1/21	SOX	SOX	否	3	否	否	否	否	否	否	否	否	否	是	否	否	否	否	低	76	172	25.68956193	是	否	116		7.4	3.3	87	37.1	1.88	3.6	<5	20.49	<37	6.74	<35	1.46	<7	1.755319149	<2.2	152.712766	46.27659574	32	开放
女	70	Antrum	Married	2015/2/17	oral	其他	否	3	否	否	否	否	否	否	否	否	否	否	否	否	否	否	低	60	159	23.7332384	否	否	88		8.4	4.7	174	37.5	2.08	2.91	<5	4.51	<37	2.51	<35	0.75	<7	2.259615385	>2.2	393.1730769	83.65384615	51	开放
男	75	Antrum	Married	2015/2/18	oral	其他	否	3	否	否	否	否	否	否	否	否	否	否	是	是	否	否	低	72	175	23.51020408	否	否	147		6.9	2.8	134	41.6	1.78	3.6	<5	36	<37	4	<35	61	>7	1.573033708	<2.2	210.7865169	75.28089888	51	开放
男	72	Antrum	Single	2015/3/12	oral	其他	否	1	是	否	否	否	否	否	是	否	否	否	否	否	否	否	低	60	173	20.04744562	是	否	100		13.3	8.8	209	30.1	3.06	4.5	<5	5.21	<37	3.21	<35	0.87	<7	2.875816993	>2.2	601.0457516	68.30065359	46	开放
男	81	Antrum	Single	2015/3/5	FOLFOX	其他	否	2	否	否	否	否	否	否	否	否	否	否	否	是	否	是	中	82	175	26.7755102	否	否	156		14.9	11.4	500	51.9	3.38	2.91	<5	12.33	<37	10.33	<35	2.06	<7	3.372781065	>2.2	1686.390533	147.9289941	48	开放
男	70	Cardia	Single	2015/4/8	FLOT	其他	否	2	否	否	否	否	否	否	否	否	否	否	是	是	否	是	中	82	175	26.7755102	否	否	129		6.4	2.6	162	37.5	1.68	2.8	<5	56.2	>37	6.74	<35	1.46	<7	1.547619048	<2.2	250.7142857	96.42857143	50	开放
男	72	Corpus	Single	2015/5/10	FLOT	其他	否	2	否	否	否	否	否	否	否	否	否	否	否	否	否	是	低	62	160	24.21875	是	否	86		7.17	2.98	329	43	1.834	4.58	<5	5.75	<37	3.75	<35	0.96	<7	1.624863686	<2.2	534.5801527	179.389313	52	腹腔镜
女	75	Antrum	Single	2015/4/23	SOX	SOX	否	2	否	否	否	否	否	否	否	否	否	否	否	否	否	否	中	50	154	21.08281329	否	否	105		9.99	6.57	237	27.1	2.398	3.6	<5	5.75	<37	12.35	<35	1.46	<7	2.739783153	>2.2	649.3286072	98.8323603	45	开放
男	72	Corpus	Married	2015/4/26	SOX	SOX	否	2	否	否	否	否	否	否	否	否	否	否	是	否	否	否	低	59	156	24.24391847	否	否	103		7.96	3.44	268	40	1.992	4.5	<5	5.75	<37	53.23	>35	9.21	>7	1.726907631	<2.2	462.811245	134.5381526	46	开放
女	70	Antrum	Single	2015/5/28	SOX	SOX	否	4	否	否	否	否	否	否	否	否	否	否	否	否	否	否	低	68	165	24.97704316	是	否	92		5.7	2.2	157	33.1	1.54	4.5	<5	8.66	<37	53.23	>35	9.21	>7	1.428571429	<2.2	224.2857143	101.9480519	51	开放
男	70	Cardia	Married	2015/7/4	SOX	SOX	否	4	是	否	否	否	否	否	是	否	否	否	否	否	否	是	低	77	153	32.89333162	是	否	118		10.6	5.4	237	34.5	2.52	14.91	>5	43.25	>37	10.04	<35	2.01	<7	2.142857143	<2.2	507.8571429	94.04761905	46	开放
男	74	Antrum	Married	2015/7/30	SOX	SOX	否	4	否	否	否	否	否	否	否	否	否	否	是	是	否	是	中	54	174	17.83590963	是	否	105		6.6	6.37	110	32.8	1.72	5.08	>5	12	<37	45	>35	2	<7	3.703488372	>2.2	407.3837209	63.95348837	45	开放
男	78	Antrum	Married	2015/8/6	SOX	SOX	否	4	否	否	否	否	否	否	否	否	否	否	否	否	否	否	低	48	166	17.41907389	否	否	136		6.8	3.2	127	38.7	1.76	3.6	<5	7.75	<37	53.23	>35	9.21	>7	1.818181818	<2.2	230.9090909	72.15909091	47	开放
男	76	Corpus	Single	2015/8/13	SOX	SOX	否	4	否	否	否	否	否	否	否	否	否	否	是	否	否	是	低	64	170	22.14532872	是	否	108		8.3	4.3	207	34.9	2.06	2.91	<5	4.53	<37	2.53	<35	0.76	<7	2.087378641	<2.2	432.0873786	100.4854369	27	开放
男	74	Cardia	Divorced	2015/8/21	SOX	SOX	否	4	否	否	否	否	否	否	否	否	否	否	是	否	否	否	低	51	160	19.921875	否	否	113		7.6	4.3	190	39.6	1.92	3.22	<5	14.32	<37	12.32	<35	2.39	<7	2.239583333	>2.2	425.5208333	98.95833333	28	开放
男	77	Corpus	Married	2015/8/23	SOX	SOX	否	4	否	否	否	否	否	否	否	否	否	否	否	否	否	是	低	53	168	18.77834467	是	否	121		7.3	3.7	239	39.8	1.86	2.06	<5	8.19	<37	6.19	<35	1.37	<7	1.989247312	<2.2	475.4301075	128.4946237	29	开放
男	78	Cardia	Married	2015/9/4	SOX	SOX	否	4	否	否	否	否	否	否	否	否	否	否	否	否	否	否	低	39	170	13.49480969	是	否	109		17.03	13.03	136	37.5	3.806	8.73	>5	4.34	<37	53.23	>35	9.21	>7	3.423541776	>2.2	465.6016816	35.73305307	30	腹腔镜
男	75	Cardia	Single	2015/9/3	SOX	SOX	否	4	否	否	否	否	否	否	否	否	否	否	否	否	否	是	低	75	160	29.296875	是	否	153		10.2	5.5	266	40	2.44	2.83	<5	12	<37	45	>35	2	<7	2.254098361	>2.2	599.5901639	109.0163934	31	开放
男	76	Cardia	Married	2015/9/20	oral	其他	否	4	否	否	否	否	否	否	否	否	否	是	否	否	否	否	低	62	169	21.70792339	是	否	82		6.2	2.7	140	35.3	1.64	23.95	>5	7.24	<37	5.24	<35	1.21	<7	1.646341463	<2.2	230.4878049	85.36585366	32	开放
男	83	Pylorus	Single	2015/10/9	oral	其他	否	4	否	否	否	否	否	否	否	否	否	否	否	否	否	是	低	60	171	20.51913409	是	否	82		5.6	2.5	150	35	1.52	1.83	<5	4.47	<37	2.47	<35	0.75	<7	1.644736842	<2.2	246.7105263	98.68421053	34	开放
男	75	Cardia	Married	2015/10/9	FOLFOX	其他	否	3	是	否	否	否	是	否	否	否	否	否	是	否	否	是	低	47	164	17.47471743	是	否	71		6.4	3.62	164	33.2	1.68	1.06	<5	31.18	<37	29.18	<35	5.2	<7	2.154761905	<2.2	353.3809524	97.61904762	35	开放
男	70	Antrum	Single	2015/10/10	FOLFOX	其他	否	3	是	是	否	否	否	否	否	否	否	否	否	否	否	是	低	58	160	22.65625	是	否	87		10.1	6.4	140	30.7	2.42	2.28	<5	2.99	<37	0.99	<35	0.5	<7	2.644628099	>2.2	370.2479339	57.85123967	27	开放
男	74	Antrum	Single	2015/10/29	FLOT	其他	否	3	否	否	否	否	否	否	否	否	否	否	否	否	否	是	低	61	171	20.86111966	否	否	64		6.1	2.7	169	33.8	1.62	1.58	<5	11.09	<37	9.09	<35	1.85	<7	1.666666667	<2.2	281.6666667	104.3209877	30	开放
女	83	Corpus	Married	2015/11/12	SOX	SOX	否	3	否	否	否	否	否	否	否	否	否	否	否	是	否	是	低	62	160	24.21875	是	否	86		8.2	3.9	265	31.3	2.04	1.11	<5	11.86	<37	9.86	<35	1.98	<7	1.911764706	<2.2	506.6176471	129.9019608	51	开放
男	76	Corpus	Married	2015/11/19	SOX	SOX	否	3	否	否	否	否	否	否	否	否	否	否	否	否	否	否	低	70	172	23.66143862	否	否	107		12.3	8.7	120	34.4	2.86	1.38	<5	9.17	<37	7.17	<35	1.53	<7	3.041958042	>2.2	365.034965	41.95804196	51	开放
男	72	Cardia	Married	2015/12/5	SOX	SOX	否	3	否	否	否	否	否	否	否	否	否	否	是	否	否	否	低	70	163	26.34649403	否	否	131		8.2	4.5	81	37.6	2.04	4.35	<5	46.73	>37	44.73	>35	7.79	>7	2.205882353	>2.2	178.6764706	39.70588235	35	开放
男	78	Antrum	Divorced	2015/12/11	SOX	SOX	否	3	否	否	否	否	否	否	否	否	否	否	否	是	否	是	中	60	168	21.2585034	是	否	105		7.6	3.5	115	35.2	1.92	4.09	<5	40.96	>37	8.96	<35	3.49	<7	1.822916667	<2.2	209.6354167	59.89583333	47	开放
男	77	Fundus	Single	2015/12/20	SOX	SOX	否	3	是	否	否	否	是	否	否	否	否	否	否	否	否	否	低	51	161	19.67516685	否	否	114		8.2	5	107	37.6	2.04	23.47	>5	32	<37	26.69	<35	4.78	<7	2.450980392	>2.2	262.254902	52.45098039	48	开放
男	75	Antrum	Married	2015/12/18	SOX	SOX	否	3	是	否	是	否	否	否	否	否	否	否	是	否	否	否	低	73	161	28.16249373	否	否	129		8.34	2.95	161	39.1	2.068	3.41	<5	19.86	<37	17.86	<35	3.31	<7	1.426499033	<2.2	229.6663443	77.85299807	51	开放
女	79	Cardia	Married	2015/12/24	SOX	SOX	否	3	否	否	否	否	否	否	否	否	否	否	是	是	否	是	中	49	156	20.13477975	否	否	81		14.7	11.1	112	41.8	3.34	2.92	<5	7.4	<37	12.35	<35	1.23	<7	3.323353293	>2.2	372.2155689	33.53293413	52	开放
女	71	Cardia	Single	2014/1/8	SOX	SOX	否	3	否	否	否	否	否	否	否	否	否	是	否	否	否	是	低	57	146	26.74047664	是	否	118		9.39	5.18	173	35	2.278	1.8	<5	6.72	<37	4.72	<35	1.12	<7	2.273924495	>2.2	393.3889377	75.94381036	46	腹腔镜
男	77	Antrum	Married	2014/1/3	SOX	SOX	否	3	否	否	否	否	否	否	否	否	否	否	否	否	否	否	低	54	164	20.07733492	是	否	126		9.04	4.85	181	10.2	2.208	94.11	>5	2.54	<37	0.54	<35	0.42	<7	2.196557971	<2.2	397.5769928	81.97463768	47	腹腔镜
男	70	Antrum	Married	2014/1/17	SOX	SOX	否	1	否	否	否	否	否	否	否	否	否	是	否	否	否	否	低	73	168	25.86451247	否	否	142		11.7	2.4	163	42.3	2.74	16.69	>5	12	<37	2	<35	2	<7	0.875912409	<2.2	142.7737226	59.48905109	50	开放
男	88	Corpus	Married	2014/1/21	SOX	其他	否	2	是	否	否	否	否	否	是	否	否	否	否	否	否	是	低	75	178	23.67125363	否	否	105		7.51	3.76	255	32.4	1.902	1.15	<5	5.76	<37	3.76	<35	0.96	<7	1.976866456	<2.2	504.1009464	134.0694006	51	开放
男	74	Antrum	Married	2014/1/20	oral	其他	否	2	否	否	否	否	否	否	否	否	否	否	否	否	否	否	低	65	172	21.97133586	是	否	139		10.6	5.7	265	37.6	2.52	3.91	<5	74.87	>37	2.87	<35	29.15	>7	2.261904762	>2.2	599.4047619	105.1587302	52	开放
男	76	Cardia	Married	2014/3/5	FLOT	其他	否	2	否	否	否	否	否	否	否	否	否	否	否	否	否	否	低	61	168	21.61281179	是	否	126		6.64	3.12	126	38.2	1.728	1.17	<5	5.7	<37	3.7	<35	0.95	<7	1.805555556	<2.2	227.5	72.91666667	27	开放
男	70	Antrum	Married	2014/4/8	SOX	其他	否	4	否	否	否	否	否	否	否	否	否	否	否	否	否	否	低	67	175	21.87755102	否	否	123		6.7	2.8	155	36.6	1.74	1.99	<5	8.56	<37	6.56	<35	1.43	<7	1.609195402	<2.2	249.4252874	89.08045977	34	开放
女	77	Antrum	Unknown	2014/5/8	SOX	其他	否	4	否	否	否	否	否	否	否	否	否	否	否	否	否	是	低	57	151	24.99890356	是	否	123		7.8	4	100	38.6	1.96	1.51	<5	9.49	<37	7.49	<35	1.58	<7	2.040816327	<2.2	204.0816327	51.02040816	51	开放
男	72	Cardia	Married	2014/5/5	SOX	其他	否	4	是	否	否	否	否	否	否	是	否	否	否	否	否	否	低	60	160	23.4375	否	否	146		8.9	4.5	176	43.1	2.18	7.06	>5	8.41	<37	6.41	<35	1.4	<7	2.064220183	<2.2	363.3027523	80.73394495	46	开放
男	74	Cardia	Married	2014/5/23	SOX	其他	否	4	否	否	否	否	否	否	否	否	否	否	否	否	否	是	低	64	167	22.94811574	否	否	95		27.4	22.8	215	30.7	5.88	1.86	<5	3.66	<37	1.66	<35	0.61	<7	3.87755102	>2.2	833.6734694	36.56462585	33	开放
女	74	Corpus	Single	2014/5/19	SOX	其他	否	4	否	否	否	否	否	否	否	否	否	否	否	否	否	否	低	57	154	24.03440715	否	否	120		7.2	2.4	170	40.3	1.84	6.57	>5	8.74	<37	6.74	<35	1.46	<7	1.304347826	<2.2	221.7391304	92.39130435	35	开放
男	82	Antrum	Single	2014/5/22	SOX	其他	否	4	否	否	否	否	否	否	否	否	否	是	否	是	否	是	中	71	169	24.85907356	否	否	135		12.7	7.8	238	42.9	2.94	2.8	<5	2.15	<37	0.15	<35	0.36	<7	2.653061224	>2.2	631.4285714	80.95238095	47	开放
男	73	Fundus	Married	2014/5/28	SOX	其他	否	3	否	否	否	否	否	否	否	否	否	否	否	否	否	是	低	53	160	20.703125	是	否	96		12.1	8.2	148	36.5	2.82	5.08	>5	5.58	<37	3.58	<35	0.93	<7	2.907801418	>2.2	430.3546099	52.4822695	48	开放
女	71	Cardia	Single	2014/6/25	oral	其他	否	3	否	否	否	否	否	否	否	否	否	否	否	否	否	是	低	67	160	26.171875	否	否	119		11.8	7.2	260	36.3	2.76	3.6	<5	20.69	<37	18.69	<35	3.45	<7	2.608695652	>2.2	678.2608696	94.20289855	50	开放
男	71	Cardia	Married	2014/6/20	FOLFOX	其他	否	3	否	否	否	否	否	否	否	否	否	否	否	否	否	否	低	65	172	21.97133586	是	否	159		10.1	7.58	56	40	2.42	2.91	<5	14.47	<37	12.47	<35	2.41	<7	3.132231405	>2.2	175.4049587	23.14049587	52	开放
女	80	Cardia	Divorced	2014/6/23	FOLFOX	其他	否	3	否	否	否	否	否	否	否	否	否	是	否	否	否	是	低	68	156	27.94214333	否	否	129		10.9	6.4	225	39.7	2.58	1	<5	2	<37	1	<35	0.33	<7	2.480620155	>2.2	558.1395349	87.20930233	45	开放
女	73	Antrum	Single	2014/7/7	FLOT	其他	否	3	否	否	否	否	否	否	否	否	否	否	否	否	否	否	低	60	160	23.4375	是	否	81		10.42	6.63	251	31.1	2.484	1	<5	24.4	<37	22.4	<35	4.07	<7	2.669082126	>2.2	669.9396135	101.0466989	47	腹腔镜
女	82	Cardia	Married	2014/7/29	SOX	其他	否	3	否	否	否	否	否	否	否	否	否	否	否	否	否	是	低	52	155	21.64412071	否	否	101		7.3	2.8	94	40.5	1.86	8.42	>5	12	<37	12	<35	2	<7	1.505376344	<2.2	141.5053763	50.53763441	49	开放
男	72	Cardia	Married	2014/8/8	SOX	其他	否	3	否	否	否	否	否	否	否	否	否	否	否	否	否	是	低	72	174	23.78121284	是	否	83		27.25	23.69	208	40	5.85	1.75	<5	18.01	<37	16.01	<35	3	<7	4.04957265	>2.2	842.3111111	35.55555556	50	开放
男	70	Cardia	Single	2014/8/15	SOX	其他	否	3	否	否	否	否	否	否	否	否	否	否	否	否	否	是	低	45	160	17.578125	是	否	70		7.7	4.3	169	35.3	1.94	35.34	>5	2.44	<37	0.44	<35	0.41	<7	2.216494845	>2.2	374.5876289	87.11340206	52	开放
男	78	Corpus	Married	2014/9/24	SOX	其他	否	3	否	否	否	否	否	否	否	否	否	否	是	否	否	否	低	70	178	22.09317005	否	否	139		9.3	4.4	458	37.1	2.26	3.55	<5	85.22	>37	3.22	<35	3.87	<7	1.946902655	<2.2	891.6814159	202.6548673	47	开放
男	76	Corpus	Single	2014/9/23	SOX	其他	否	3	是	否	否	否	否	否	是	否	否	否	否	否	否	否	低	78	160	30.46875	否	否	98		6.8	3.6	140	29.7	1.76	2.69	<5	20.04	<37	8.04	<35	3.34	<7	2.045454545	<2.2	286.3636364	79.54545455	48	开放
男	71	Cardia	Married	2014/9/30	SOX	其他	否	3	否	否	否	否	否	否	否	否	否	否	否	否	否	是	低	54	160	21.09375	是	否	117		7	3.9	99	34.9	1.8	2.03	<5	5.5	<37	3.5	<35	0.92	<7	2.166666667	<2.2	214.5	55	27	开放
女	80	Antrum	Married	2014/9/30	SOX	其他	否	3	否	否	否	否	否	否	否	否	否	否	否	否	否	否	低	55	160	21.484375	是	否	123		9.4	4.5	220	34.9	2.28	2.11	<5	14.9	<37	12.9	<35	2.48	<7	1.973684211	<2.2	434.2105263	96.49122807	29	腹腔镜
女	73	Antrum	Married	2014/10/21	SOX	其他	否	1	否	否	否	否	否	否	否	否	否	否	否	否	否	是	低	70	169	24.50894577	是	否	121		6.3	2.8	177	44.3	1.66	1.9	<5	16.02	<37	14.02	<35	2.67	<7	1.686746988	<2.2	298.5542169	106.626506	31	开放
男	78	Antrum	Single	2014/10/28	SOX	其他	否	2	否	否	否	否	否	否	否	否	否	是	否	否	否	是	低	66	177	21.06674327	否	否	131		5.7	2.5	158	42.2	1.54	3.46	<5	2	<37	44.95	>35	7.83	>7	1.623376623	<2.2	256.4935065	102.5974026	32	开放
男	74	Cardia	Married	2014/11/28	oral	其他	否	2	否	否	否	否	否	否	否	否	否	否	否	否	否	是	低	75.5	171	25.8199104	否	否	142		6.3	3.4	84	38.3	1.66	52.96	>5	72.48	>37	70.48	>35	5.41	<7	2.048192771	<2.2	172.0481928	50.60240964	51	开放
男	76	Cardia	Married	2014/12/19	oral	其他	否	2	否	否	否	否	否	否	否	否	否	否	否	是	否	否	低	74	175	24.16326531	是	否	134		10.6	5.6	154	38.5	2.52	2.13	<5	4.57	<37	2.57	<35	0.76	<7	2.222222222	>2.2	342.2222222	61.11111111	29	开放
女	74	Cardia	Married	2014/12/25	FOLFOX	其他	否	4	否	否	否	否	否	否	否	否	否	否	否	否	否	否	低	47.5	156	19.51840894	是	否	107		7	3	96	31.6	1.8	3.05	<5	2	<37	44.95	>35	7.83	>7	1.666666667	<2.2	160	53.33333333	31	开放
男	75	Fundus	Single	2015/1/29	FLOT	其他	否	4	否	否	否	否	否	否	否	否	否	否	是	否	否	否	低	73	160	28.515625	是	否	97		6.5	2.2	184	42.9	1.7	3.36	<5	11.66	<37	9.66	<35	1.94	<7	1.294117647	<2.2	238.1176471	108.2352941	51	开放
男	74	Cardia	Single	2015/2/2	SOX	其他	否	4	否	否	否	否	否	否	否	否	否	否	否	否	否	是	低	64	160	25	是	否	124		6	2.8	114	37.8	1.6	2.65	<5	46.95	>37	13.34	<35	7.83	>7	1.75	<2.2	199.5	71.25	48	开放
女	81	Corpus	Married	2015/3/10	SOX	其他	否	4	否	否	否	否	否	否	否	否	否	否	是	否	否	是	低	47.5	160	18.5546875	否	否	86		9.3	2.4	169	31.6	2.26	1.71	<5	13.34	<37	11.34	<35	2.22	<7	1.061946903	<2.2	179.4690265	74.77876106	49	开放
女	77	Antrum	Married	2015/3/24	SOX	其他	否	4	否	否	否	否	否	否	否	否	否	否	否	否	否	是	低	51	160	19.921875	是	否	91		25.42	20.31	133	31.1	5.484	14.29	>5	12	<37	8	<35	2	<7	3.703501094	>2.2	492.5656455	24.25237053	50	开放
女	75	Corpus	Single	2015/3/12	SOX	其他	否	4	否	否	否	否	否	否	否	否	否	否	否	否	否	否	低	45	157	18.25631871	是	否	99		4.9	1.91	101	31.7	1.38	2.14	<5	6.46	<37	4.46	<35	1.08	<7	1.384057971	<2.2	139.7898551	73.1884058	51	开放
女	82	Corpus	Single	2015/3/17	SOX	其他	否	4	是	否	否	否	否	否	是	是	否	否	是	否	否	是	低	58	160	22.65625	否	否	100		10.6	5.7	255	38.1	2.52	1.07	<5	2	<37	1	<35	0.33	<7	2.261904762	>2.2	576.7857143	101.1904762	52	开放
男	72	Corpus	Married	2015/4/2	SOX	其他	否	4	否	否	否	否	否	否	否	否	否	否	否	否	否	否	低	59	160	23.046875	是	否	120		8.5	5.2	144	39.3	2.1	1.84	<5	12.66	<37	10.66	<35	2.11	<7	2.476190476	>2.2	356.5714286	68.57142857	46	开放
男	72	Antrum	Married	2015/4/13	SOX	其他	否	4	否	否	否	否	否	否	否	否	否	否	是	否	否	是	低	72	160	28.125	是	否	123		12.7	7.5	169	41.5	2.94	1.72	<5	18.92	<37	16.92	<35	69.82	>7	2.551020408	>2.2	431.122449	57.4829932	48	开放
男	81	Antrum	Married	2015/4/15	XELOX	其他	否	4	否	否	否	否	否	否	否	否	否	否	是	否	否	是	低	51	160	19.921875	是	否	107		10.9	6.3	224	29.2	2.58	1	<5	8.51	<37	6.51	<35	1.42	<7	2.441860465	>2.2	546.9767442	86.82170543	50	开放
男	75	Antrum	Married	2015/4/30	XELOX	其他	否	3	否	否	否	否	否	否	否	否	否	否	否	否	否	否	低	68	160	26.5625	是	否	130		9	5.3	260	38.1	2.2	1.33	<5	2.21	<37	0.21	<35	0.37	<7	2.409090909	>2.2	626.3636364	118.1818182	51	开放
男	74	Cardia	Married	2015/5/5	XELOX	其他	否	3	否	否	否	否	否	否	否	否	否	否	否	否	否	是	低	50	160	19.53125	否	否	136		6.2	1.8	137	37	1.64	1.51	<5	2	<37	1	<35	0.33	<7	1.097560976	<2.2	150.3658537	83.53658537	52	开放
男	75	Antrum	Single	2015/4/28	其他	其他	否	3	否	否	否	否	否	否	否	否	否	否	否	否	否	是	低	67	160	26.171875	是	否	174		8.1	3.4	122	50.8	2.02	2.16	<5	5.61	<37	3.61	<35	0.94	<7	1.683168317	<2.2	205.3465347	60.3960396	45	开放
男	71	Antrum	Single	2015/5/5	XELOX	其他	否	3	否	否	否	否	否	否	否	否	否	否	否	否	否	否	低	55	174	18.16620425	否	否	119		15.2	10.4	131	41.2	3.44	2.78	<5	16.94	<37	44.95	>35	7.83	>7	3.023255814	>2.2	396.0465116	38.08139535	46	开放
男	83	Cardia	Married	2015/5/12	oral	其他	否	3	否	否	否	否	否	否	否	否	否	否	否	否	否	否	低	67	160	26.171875	是	否	123		6.4	1.5	160	32.9	1.68	3.75	<5	12.3	<37	44.95	>35	7.83	>7	0.892857143	<2.2	142.8571429	95.23809524	47	开放
男	70	Corpus	Married	2015/5/13	oral	其他	否	3	是	否	否	否	否	否	是	否	否	否	否	否	否	否	低	76	160	29.6875	否	否	113		17.2	14.1	203	37.4	3.84	2.8	<5	2	<37	6.74	<35	1.46	<7	3.671875	>2.2	745.390625	52.86458333	27	开放
女	73	Cardia	Single	2015/5/12	FOLFOX	其他	否	3	否	否	否	否	否	否	否	否	否	否	否	否	否	否	低	48	160	18.75	否	否	116		8.2	3.1	218	35.7	2.04	4.58	<5	10.63	<37	8.63	<35	1.77	<7	1.519607843	<2.2	331.2745098	106.8627451	29	腹腔镜
男	76	Corpus	Divorced	2015/5/14	FLOT	其他	否	3	否	否	否	否	否	否	否	否	否	否	否	否	否	否	低	62	160	24.21875	否	否	67		7.8	4.1	250	36.1	1.96	3.6	<5	21	<37	18	<35	2	<7	2.091836735	<2.2	522.9591837	127.5510204	30	开放
男	78	Cardia	Married	2015/5/21	FLOT	其他	否	3	否	否	否	否	否	否	否	否	否	是	否	否	否	是	低	79	160	30.859375	否	否	123		9.6	5.7	155	34.2	2.32	4.5	<5	12	<37	18	<35	2	<7	2.456896552	>2.2	380.8189655	66.81034483	31	开放
男	78	Antrum	Single	2015/5/21	FLOT	其他	否	3	否	否	否	否	否	否	否	否	否	否	否	否	否	是	低	46	160	17.96875	否	否	79		6.1	3	158	37.3	1.62	2.91	<5	2	<37	13.34	<35	0.33	<7	1.851851852	<2.2	292.5925926	97.5308642	32	开放
男	85	Cardia	Married	2015/5/21	其他	其他	否	3	否	否	否	否	否	否	否	否	否	否	否	否	否	否	低	60	160	23.4375	否	否	129		7.5	2.9	163	41.4	1.9	40.52	>5	48.49	>37	46.49	>35	8.08	>7	1.526315789	<2.2	248.7894737	85.78947368	33	腹腔镜
男	77	Corpus	Married	2015/5/26	XELOX	其他	否	3	否	否	否	否	否	否	否	否	否	否	否	否	否	否	低	55	160	21.484375	是	否	106		10.5	7.9	295	35.3	2.5	48.37	>5	14.49	<37	44.95	>35	7.83	>7	3.16	>2.2	932.2	118	34	开放
男	79	Cardia	Divorced	2015/5/28	XELOX	其他	否	3	否	否	否	否	否	否	否	否	否	否	否	否	否	否	低	65	160	25.390625	否	否	103		6.8	2.9	125	51.4	1.76	2.8	<5	14.49	<37	6.74	<35	1.46	<7	1.647727273	<2.2	205.9659091	71.02272727	35	开放
男	77	Antrum	Married	2015/7/7	XELOX	其他	否	3	是	否	否	是	否	否	否	否	否	否	是	否	否	否	低	40.5	160	15.8203125	否	否	116		8.1	3.8	211	29.4	2.02	3.6	<5	37.17	>37	35.17	>35	6.2	<7	1.881188119	<2.2	396.9306931	104.4554455	51	开放
男	73	Cardia	Married	2015/7/21	XELOX	其他	否	2	否	否	否	否	否	否	否	否	否	否	否	否	否	否	低	56	160	21.875	是	否	125		17.4	11.2	118	39.5	3.88	1.92	<5	2.68	<37	0.68	<35	0.45	<7	2.886597938	>2.2	340.6185567	30.41237113	33	开放
男	81	Corpus	Single	2015/7/23	XELOX	其他	否	2	否	否	否	否	否	否	否	否	否	否	否	否	否	否	低	49	160	19.140625	否	否	123		8.4	4.6	224	35.1	2.08	5	>5	8.49	<37	6.49	<35	1.42	<7	2.211538462	>2.2	495.3846154	107.6923077	34	开放
男	73	Corpus	Single	2015/8/19	XELOX	其他	否	2	否	否	否	否	否	否	否	否	否	否	否	否	否	否	低	80	160	31.25	是	否	89		10.5	7.5	141	35.7	2.5	3.14	<5	80.83	>37	78.83	>35	13.47	>7	3	>2.2	423	56.4	49	开放
女	80	Cardia	Married	2015/9/1	XELOX	其他	否	4	否	否	否	否	否	否	否	否	否	是	否	否	否	是	低	47.5	160	18.5546875	否	否	87		12	7	485	34.6	2.8	1	<5	2.77	<37	0.77	<35	0.46	<7	2.5	>2.2	1212.5	173.2142857	51	开放
男	78	Corpus	Single	2015/9/2	oral	其他	否	4	否	否	否	否	否	否	否	否	否	否	是	是	否	是	低	49	160	19.140625	否	否	99		6	2.8	165	40.4	1.6	45.51	>5	20.33	<37	18.33	<35	3.39	<7	1.75	<2.2	288.75	103.125	52	开放
男	71	Cardia	Single	2015/9/10	oral	其他	否	4	否	否	否	否	否	否	否	否	否	否	否	否	否	是	低	52	160	20.3125	是	否	107		8.1	3.8	118	37.5	2.02	1.47	<5	93.72	>37	1	<35	0.33	<7	1.881188119	<2.2	221.980198	58.41584158	45	开放
男	75	Antrum	Divorced	2015/9/16	oral	其他	否	4	否	否	否	否	否	否	否	否	否	否	否	否	否	否	低	65	160	25.390625	否	否	81		10.62	6.84	106	32.3	2.524	5.45	>5	2	<37	53.23	>35	0.33	<7	2.709984152	>2.2	287.2583201	41.99683043	46	开放
女	87	Antrum	Single	2015/10/21	FOLFOX	其他	否	4	是	否	否	否	否	否	是	否	否	否	否	否	否	是	低	70	160	27.34375	否	否	107		6.1	3	91	33	1.62	3.76	<5	4.24	<37	44.95	>35	7.83	>7	1.851851852	<2.2	168.5185185	56.17283951	48	开放
男	81	Antrum	Married	2015/11/13	FLOT	其他	否	4	否	否	否	否	否	否	否	否	否	否	否	否	否	是	低	66	160	25.78125	是	否	140		7.7	3.7	54	39.5	1.94	4.58	<5	2.18	<37	0.18	<35	0.36	<7	1.907216495	<2.2	102.9896907	27.83505155	51	开放
女	76	Cardia	Single	2015/11/23	XELOX	其他	否	4	否	否	否	否	否	否	否	否	否	否	否	否	否	是	低	56	160	21.875	是	否	104		8.9	4.4	320	38.5	2.18	3.6	<5	2.18	<37	44.95	>35	7.83	>7	2.018348624	<2.2	645.8715596	146.7889908	52	开放
男	74	Antrum	Married	2015/12/15	SOX	其他	否	4	否	否	否	否	否	否	否	否	否	否	否	否	否	是	低	62	167	22.23098713	是	否	84		21.4	17.2	126	31.2	4.68	2.91	<5	2.18	<37	44.95	>35	7.83	>7	3.675213675	>2.2	463.0769231	26.92307692	46	开放
男	73	Cardia	Single	2015/12/2	SOX	其他	否	4	否	否	否	否	否	否	否	否	否	否	是	否	否	否	低	52	160	20.3125	是	否	113		6.5	2.9	64	38.6	1.7	2.31	<5	12	<37	1	<35	0.33	<7	1.705882353	<2.2	109.1764706	37.64705882	47	开放
男	88	Antrum	Married	2013/11/19	SOX	其他	否	4	否	否	否	否	否	否	否	否	否	否	否	否	否	否	低	58	160	22.65625	是	否	151		8.2	4	152	39.7	2.04	2.91	<5	12	<37	6.74	<35	1.46	<7	1.960784314	<2.2	298.0392157	74.50980392	48	开放
男	82	Antrum	Married	2015/12/17	SOX	其他	否	4	否	否	否	否	否	否	否	否	否	否	是	否	否	是	高	55	160	21.484375	否	否	100		9.7	5.6	284	30.6	2.34	1	<5	3.55	<37	53.23	>35	9.21	>7	2.393162393	>2.2	679.6581197	121.3675214	27	开放
男	80	Corpus	Single	2015/12/28	SOX	其他	否	4	否	否	否	否	否	否	否	否	否	否	否	否	否	是	低	70	160	27.34375	否	否	110		7.4	4	197	37.7	1.88	99.62	>5	2	<37	53.23	>35	9.21	>7	2.127659574	<2.2	419.1489362	104.787234	29	开放
女	76	Cardia	Married	2016/1/22	SOX	其他	否	3	否	否	否	否	否	否	否	否	否	是	否	否	否	否	低	56	160	21.875	否	否	87		10.4	6.9	263	45.8	2.48	1.16	<5	2	<37	53.23	>35	9.21	>7	2.782258065	>2.2	731.733871	106.0483871	32	开放
女	70	Pylorus	Married	2016/2/23	SOX	其他	否	3	否	否	否	否	否	否	否	否	否	是	否	是	否	是	低	70	160	27.34375	是	否	101		6.52	2.77	213	37	1.704	6.97	>5	44.19	>37	42.19	>35	7.37	>7	1.625586854	<2.2	346.25	125	33	开放
男	75	Cardia	Divorced	2016/2/18	SOX	其他	否	3	否	否	否	否	否	否	否	否	否	否	是	否	否	是	低	74	165	27.18089991	否	否	114		7.1	2.9	86	35.1	1.82	2.12	<5	27.71	<37	25.71	<35	4.62	<7	1.593406593	<2.2	137.032967	47.25274725	34	开放
女	74	Cardia	Married	2016/2/22	SOX	其他	否	3	否	否	否	否	否	否	否	否	否	否	否	否	否	是	低	65	160	25.390625	否	否	114		9.4	4.7	252	41.1	2.28	1.01	<5	15.54	<37	13.54	<35	2.59	<7	2.061403509	<2.2	519.4736842	110.5263158	27	开放
女	76	Corpus	Married	2016/2/23	SOX	其他	否	3	否	否	否	否	否	否	否	否	否	否	否	是	否	是	低	65	160	25.390625	否	否	118		6.35	2.99	132	44.4	1.67	1.33	<5	8.21	<37	6.21	<35	1.37	<7	1.790419162	<2.2	236.3353293	79.04191617	28	开放
男	75	Cardia	Married	2016/3/2	SOX	其他	否	3	否	否	否	否	否	否	否	否	否	否	否	是	否	是	低	65	160	25.390625	是	否	103		7	4.2	143	35.3	1.8	1.4	<5	2.6	<37	53.23	>35	0.43	<7	2.333333333	>2.2	333.6666667	79.44444444	29	开放
男	77	Pylorus	Married	2016/3/8	oral	其他	否	3	否	否	否	否	否	否	否	否	否	否	否	否	否	否	低	55	160	21.484375	否	否	120		6.4	2.6	148	35	1.68	1.41	<5	55.23	>37	53.23	>35	9.21	>7	1.547619048	<2.2	229.047619	88.0952381	31	开放
女	77	Corpus	Unknown	2016/3/23	oral	其他	否	3	否	否	否	否	否	否	否	否	否	是	否	否	否	否	低	61	160	23.828125	否	否	80		5.9	3.1	175	33.6	1.58	6.77	>5	61.38	>37	25.73	<35	4.62	<7	1.962025316	<2.2	343.3544304	110.7594937	32	开放
男	74	Antrum	Married	2016/3/28	FOLFOX	其他	否	3	是	否	否	否	否	否	是	否	否	否	否	是	否	否	中	80	160	31.25	是	否	138		8.3	4.8	165	40.7	2.06	1.98	<5	3.21	<37	1.21	<35	0.54	<7	2.330097087	>2.2	384.4660194	80.09708738	33	开放
男	74	Corpus	Married	2016/4/6	FOLFOX	其他	否	3	否	否	否	否	否	否	否	否	否	否	否	否	否	否	低	65	160	25.390625	是	否	139		7.6	3.3	238	44.7	1.92	1	<5	2	<37	1	<35	0.33	<7	1.71875	<2.2	409.0625	123.9583333	34	开放
男	82	Corpus	Single	2016/4/19	FLOT	其他	否	3	否	否	否	否	否	否	否	否	否	否	是	否	否	是	低	64	160	25	否	否	137		8	3.8	176	35.8	2	1.9	<5	6.78	<37	4.78	<35	1.13	<7	1.9	<2.2	334.4	88	47	开放
男	71	Cardia	Married	2016/4/22	FLOT	其他	否	3	否	否	否	否	否	否	否	否	否	否	否	否	否	否	低	55	160	21.484375	是	否	160		9.8	6.5	166	45.6	2.36	2.62	<5	2	<37	1	<35	0.33	<7	2.754237288	>2.2	457.2033898	70.33898305	48	开放
女	81	Cardia	Single	2016/5/5	SOX	其他	否	3	否	否	否	否	否	否	否	否	否	否	否	否	否	是	中	65	160	25.390625	否	否	156		8.9	4.7	193	47.8	2.18	19.63	>5	35.42	<37	3.42	<35	50.9	>7	2.155963303	<2.2	416.1009174	88.53211009	51	开放
男	78	Antrum	Married	2016/5/5	SOX	其他	否	2	否	否	否	否	否	否	否	否	否	否	否	否	否	是	中	67	160	26.171875	否	否	85		6.2	2.9	104	36.4	1.64	24.31	>5	39.33	>37	37.33	>35	6.56	<7	1.768292683	<2.2	183.902439	63.41463415	52	腹腔镜
女	75	Cardia	Married	2016/5/16	SOX	其他	否	2	否	否	否	否	否	否	否	否	否	否	否	否	否	否	低	61	160	23.828125	是	否	114		6.1	1.9	186	37.5	1.62	1.52	<5	4.21	<37	2.21	<35	0.7	<7	1.172839506	<2.2	218.1481481	114.8148148	47	开放
男	71	Corpus	Single	2016/5/13	SOX	其他	否	2	是	否	否	否	否	否	否	是	否	是	否	否	否	是	低	78	160	30.46875	否	否	151		7.2	3.6	188	47.6	1.84	2.18	<5	30.8	<37	28.8	<35	5.13	<7	1.956521739	<2.2	367.826087	102.173913	48	开放
男	70	Corpus	Married	2016/5/26	SOX	其他	否	2	是	是	否	否	否	否	否	否	否	否	否	否	否	否	低	65	170	22.49134948	是	否	136		8.2	4.5	167	39.9	2.04	2.68	<5	5.55	<37	53.23	>35	9.21	>7	2.205882353	>2.2	368.3823529	81.8627451	49	开放
女	79	Corpus	Single	2016/5/31	SOX	其他	否	2	是	否	否	否	是	否	否	否	否	是	否	否	否	是	低	73	160	28.515625	否	否	81		11.5	8.05	384	28.5	2.7	27.24	>5	2	<37	1	<35	0.33	<7	2.981481481	>2.2	1144.888889	142.2222222	50	开放
男	74	Corpus	Single	2016/7/26	SOX	其他	否	4	否	否	否	否	否	否	否	否	否	否	否	否	否	否	低	80	168	28.3446712	是	否	112		8.1	4.5	51	31.7	2.02	5.08	>5	12.25	<37	10.25	<35	2.04	<7	2.227722772	>2.2	113.6138614	25.24752475	52	开放
女	71	Antrum	Single		SOX	其他	否	4	是	是	是	否	否	否	否	否	是	否	是	否	否	否	低	60	160	23.4375	是	否	107		7.6	3.2	204	41.5	1.92	4.58	<5	5.1	<37	53.23	>35	9.21	>7	1.666666667	<2.2	340	106.25	45	腹腔镜
男	79	Corpus	Married	2016/7/12	SOX	其他	否	4	否	否	否	否	否	否	否	否	否	否	否	否	否	否	低	60	170	20.76124567	否	否	140		7.1	3.1	147	38.3	1.82	2.91	<5	12	<37	10.04	<35	2.01	<7	1.703296703	<2.2	250.3846154	80.76923077	48	开放
男	87	Cardia	Married	2016/8/19	SOX	其他	否	4	否	否	否	否	否	否	否	否	否	否	否	否	否	否	低	72	173	24.05693475	否	否	149		7.55	3.96	223	29.4	1.91	9.76	>5	3.81	<37	8.81	<35	8.47	>7	2.073298429	<2.2	462.3455497	116.7539267	27	开放
男	72	Antrum	Married	2016/11/23	SOX	其他	否	4	否	否	否	否	否	否	否	否	否	否	否	否	否	是	低	70	162	26.6727633	是	否	86		9.3	5.5	277	36	2.26	2.67	<5	7.87	<37	8.87	<35	11.81	>7	2.433628319	>2.2	674.1150442	122.5663717	29	腹腔镜
女	78	Cardia	Married	2017/1/17	SOX	其他	否	4	否	否	否	否	否	否	否	否	否	否	否	否	否	否	低	56	160	21.875	是	否	114		8.8	5	305	37.2	2.16	3.84	<5	7.73	<37	5.73	<35	1.29	<7	2.314814815	>2.2	706.0185185	141.2037037	32	开放
男	82	Antrum	Married	2016/7/1	SOX	其他	否	4	是	否	否	否	否	否	是	否	否	否	否	是	否	是	低	60	170	20.76124567	否	否	89		6.43	3.18	153	35.7	1.686	13.84	>5	3.77	<37	1.77	<35	8.96	>7	1.886120996	<2.2	288.5765125	90.74733096	33	腹腔镜
女	72	Antrum	Married	2016/7/21	SOX	其他	否	4	否	否	否	否	否	否	否	否	否	否	否	否	否	否	低	55	158	22.03172568	是	否	89		4.98	1.97	99	41.4	1.396	23.62	>5	1.04	<37	10.04	<35	2.01	<7	1.411174785	<2.2	139.7063037	70.91690544	28	开放
男	71	Cardia	Single	2016/7/28	SOX	其他	否	4	否	否	否	否	否	否	否	否	否	否	是	否	否	是	低	57	162	21.71925011	是	否	111		7.2	2.9	168	35.3	1.84	2.77	<5	26.71	<37	24.71	<35	4.45	<7	1.576086957	<2.2	264.7826087	91.30434783	29	开放
男	73	Antrum	Married	2016/8/9	SOX	其他	否	3	否	否	否	否	否	否	否	否	否	否	否	否	否	是	低	69	175	22.53061224	是	否	122		7.6	3.8	141	31.2	1.92	1.29	<5	6.7	<37	53.23	>35	9.21	>7	1.979166667	<2.2	279.0625	73.4375	30	开放
男	76	Cardia	Single	2016/9/14	SOX	其他	否	3	否	否	否	否	否	否	否	否	否	是	否	否	否	是	中	71	178	22.40878677	否	否	81		6.4	3.3	152	33.9	1.68	4.83	<5	52.27	>37	15.27	<35	25.38	>7	1.964285714	<2.2	298.5714286	90.47619048	33	开放
男	70	Cardia	Single	2016/9/21	SOX	其他	否	3	否	否	否	否	否	否	否	否	否	是	否	否	否	是	低	60	160	23.4375	是	否	132		7.8	4.8	54	33.2	1.96	3.8	<5	2	<37	53.23	>35	9.21	>7	2.448979592	>2.2	132.244898	27.55102041	35	开放
男	78	Antrum	Single	2016/10/9	SOX	其他	否	3	否	否	否	否	否	否	否	否	否	是	是	是	否	否	中	61	168	21.61281179	否	否	92		5.4	2.6	117	31.3	1.48	1.21	<5	4.04	<37	53.23	>35	9.21	>7	1.756756757	<2.2	205.5405405	79.05405405	48	开放
男	74	Cardia	Married	2016/10/17	SOX	其他	否	3	否	否	否	否	否	否	否	否	否	否	否	否	否	否	低	60	160	23.4375	是	否	135		6.1	2.4	121	37	1.62	3.49	<5	13.5	<37	11.5	<35	2.25	<7	1.481481481	<2.2	179.2592593	74.69135802	49	开放
男	83	Antrum	Married	2016/10/14	SOX	其他	否	3	否	否	否	否	否	否	否	否	否	否	否	否	否	否	低	45	146	21.11090261	否	否	99		15.8	12.9	352	29	3.56	8.73	>5	2	<37	53.23	>35	9.21	>7	3.623595506	>2.2	1275.505618	98.87640449	50	开放
男	71	Corpus	Single	2016/10/21	SOX	其他	否	3	否	否	否	否	否	否	否	否	否	否	否	否	否	否	低	60	163	22.58270917	是	否	116		8.6	4.4	199	39.5	2.12	2.28	<5	14.35	<37	12.35	<35	2.39	<7	2.075471698	<2.2	413.0188679	93.86792453	52	开放
男	77	Antrum	Married	2016/10/27	SOX	其他	否	3	否	否	否	否	否	否	否	否	否	否	否	否	否	否	低	55	160	21.484375	是	否	120		6.9	3.2	72	32.5	1.78	7.02	>5	2	<37	1	<35	0.33	<7	1.797752809	<2.2	129.4382022	40.4494382	45	开放
男	78	Cardia	Married	2016/11/29	XELOX	其他	否	3	是	否	否	是	否	否	否	否	否	否	是	否	否	否	低	62	177	19.78997095	否	否	85		8.6	3.7	271	33.3	2.12	3.81	<5	12	<37	12	<35	2	<7	1.745283019	<2.2	472.9716981	127.8301887	46	开放
男	81	Antrum	Single	2016/11/29	oral	其他	否	3	否	否	否	否	否	否	否	否	否	否	否	否	否	是	低	51	160	19.921875	是	否	125		6.7	3.3	114	38	1.74	1.34	<5	10.86	<37	8.86	<35	1.81	<7	1.896551724	<2.2	216.2068966	65.51724138	47	开放
男	70	Antrum	Divorced	2017/1/18	FOLFOX	其他	否	3	否	否	否	否	否	否	否	否	否	否	否	否	否	否	低	64	166	23.22543185	否	否	137		8.3	4.6	189	38.6	2.06	5.08	>5	20.49	<37	18.49	<35	3.42	<7	2.233009709	>2.2	422.038835	91.74757282	50	开放
男	74	Corpus	Married	2016/11/23	FLOT	其他	否	2	否	否	否	否	否	否	否	否	否	否	否	否	否	否	低	65	173	21.71806609	是	否	93		8.1	4.3	268	30.9	2.02	2.91	<5	4.51	<37	2.51	<35	0.75	<7	2.128712871	<2.2	570.4950495	132.6732673	46	腹腔镜
男	79	Antrum	Divorced	2017/2/14	XELOX	其他	否	2	否	否	否	否	否	否	否	否	否	是	是	否	否	是	中	62	167	22.23098713	否	否	96		7.7	3.9	176	29.2	1.94	4.5	<5	5.21	<37	3.21	<35	0.87	<7	2.010309278	<2.2	353.814433	90.72164948	48	开放
男	79	Corpus	Married	2017/2/7	SOX	其他	否	2	否	否	否	否	否	否	否	否	否	否	否	否	否	是	低	60	170	20.76124567	是	否	70		8.1	5.44	235	29.6	2.02	2.8	<5	56.2	>37	6.74	<35	1.46	<7	2.693069307	>2.2	632.8712871	116.3366337	51	开放
男	74	Antrum	Married	2017/3/23	SOX	其他	否	4	否	否	否	否	否	否	否	否	否	否	是	否	否	是	低	63	162	24.00548697	是	否	134		6.7	1.9	100	37.9	1.74	4.58	<5	5.75	<37	3.75	<35	0.96	<7	1.091954023	<2.2	109.1954023	57.47126437	31	开放
男	78	Cardia	Single	2017/3/7	SOX	其他	否	4	否	否	否	否	否	否	否	否	否	否	否	否	否	否	低	71	171	24.28097534	否	否	158		8.1	3.7	106	41.8	2.02	3.6	<5	5.75	<37	12.35	<35	1.46	<7	1.831683168	<2.2	194.1584158	52.47524752	32	开放
男	80	Cardia	Single	2017/3/22	SOX	其他	否	4	否	否	否	否	否	否	否	否	否	否	否	否	否	是	低	60	168	21.2585034	否	否	103		6.7	2.6	173	33.4	1.74	4.5	<5	5.75	<37	53.23	>35	9.21	>7	1.494252874	<2.2	258.5057471	99.42528736	33	开放
男	70	Antrum	Single	2017/3/14	SOX	其他	否	4	否	否	否	否	否	否	否	否	否	否	否	否	否	否	低	60	165	22.03856749	是	否	95		5.4	2.2	76	40	1.48	3.6	<5	12.03	<37	10.03	<35	2.01	<7	1.486486486	<2.2	112.972973	51.35135135	35	开放
女	82	Antrum	Married	2017/3/31	XELOX	其他	否	4	否	否	否	否	否	否	否	否	否	否	否	否	否	是	低	78	165	28.65013774	是	否	86		7.9	4	228	33.2	1.98	2.91	<5	2.01	<37	12.35	<35	0.34	<7	2.02020202	<2.2	460.6060606	115.1515152	51	开放
女	72	Cardia	Married	2017/3/7	XELOX	其他	否	4	否	否	否	否	否	否	否	否	否	否	否	否	否	是	低	76	160	29.6875	否	否	118		7	2.9	166	34.2	1.8	14.91	>5	43.25	>37	10.04	<35	2.01	<7	1.611111111	<2.2	267.4444444	92.22222222	51	开放
男	75	Cardia	Single	2017/3/30	其他	其他	否	4	否	否	否	否	否	否	否	否	否	否	否	否	否	否	低	61	161	23.53304271	否	否	129		8.1	4	114	35.8	2.02	5.08	>5	12	<37	12	<35	2	<7	1.98019802	<2.2	225.7425743	56.43564356	31	开放
男	71	Cardia	Married	2017/4/25	oral	其他	否	4	是	否	否	否	否	否	是	否	否	否	否	否	否	否	低	54	162	20.57613169	否	否	133		12.3	6.7	264	41.2	2.86	3.6	<5	7.75	<37	53.23	>35	9.21	>7	2.342657343	>2.2	618.4615385	92.30769231	33	开放
男	71	Cardia	Single	2017/4/25	oral	其他	否	4	否	否	否	否	否	否	否	否	否	否	否	否	否	否	低	83	170	28.71972318	否	否	154		7.2	3.2	184	42.2	1.84	4.5	<5	7.75	<37	6.74	<35	1.46	<7	1.739130435	<2.2	320	100	34	开放
男	70	Cardia	Married	2017/5/5	oral	其他	否	4	否	否	否	否	否	否	否	否	否	否	否	否	否	否	低	50	165	18.36547291	是	否	123		6	2.5	72	37.1	1.6	2.91	<5	4.53	<37	2.53	<35	0.76	<7	1.5625	<2.2	112.5	45	35	开放
男	75	Cardia	Single	2017/5/4	FOLFOX	其他	否	4	否	否	否	否	否	否	否	否	否	否	否	否	否	是	低	51	162	19.43301326	否	否	103		14.7	10.7	202	32.6	3.34	3.22	<5	14.32	<37	12.32	<35	2.39	<7	3.203592814	>2.2	647.1257485	60.47904192	47	开放
男	83	Corpus	Married	2017/5/3	FOLFOX	其他	否	4	否	否	否	否	否	否	否	否	否	否	是	否	否	否	低	61	178	19.25261962	否	否	129		6.5	3.2	149	37.8	1.7	2.06	<5	8.19	<37	6.19	<35	1.37	<7	1.882352941	<2.2	280.4705882	87.64705882	48	开放
男	75	Cardia	Married	2017/4/21	XELOX	其他	否	3	否	否	否	否	否	否	否	否	否	否	否	否	否	否	低	65	165	23.87511478	否	否	109		9.1	5.3	165	40.9	2.22	1.87	<5	20.76	<37	18.76	<35	3.46	<7	2.387387387	>2.2	393.9189189	74.32432432	52	腹腔镜
男	75	Corpus	Single	2017/4/18	其他	其他	否	3	是	否	否	否	否	否	否	否	是	否	否	否	否	是	低	70	178	22.09317005	否	否	83		5.9	3.2	149	31.2	1.58	1.06	<5	31.18	<37	29.18	<35	5.2	<7	2.025316456	<2.2	301.7721519	94.30379747	46	开放
女	78	Corpus	Married	2017/4/27	XELOX	其他	否	3	否	否	否	否	否	否	否	否	否	否	否	否	否	是	低	52	145	24.73246136	否	否	119		8.7	3.9	261	39.6	2.14	0	<5	9.01	<37	7.01	<35	1.5	<7	1.822429907	<2.2	475.6542056	121.9626168	48	开放
男	76	Corpus	Single	2017/4/28	XELOX	其他	否	3	否	否	否	否	否	否	否	否	否	否	否	是	否	否	低	78	163	29.35752192	否	否	100		9.3	2.4	200	40	2.26	1.63	<5	13.2	<37	11.2	<35	2.2	<7	1.061946903	<2.2	212.3893805	88.49557522	49	开放
女	70	Antrum	Married	2017/4/27	SOX	其他	否	3	否	否	否	否	否	否	否	否	否	是	否	否	否	否	低	61	160	23.828125	是	否	117		8.08	4.23	166	39.5	2.016	1.58	<5	11.09	<37	9.09	<35	1.85	<7	2.098214286	<2.2	348.3035714	82.34126984	50	开放
男	74	Cardia	Single	2017/5/23	SOX	其他	否	3	否	否	否	否	否	否	否	否	否	否	否	否	否	是	低	54	165	19.83471074	否	否	72		9.3	6.2	61	33.2	2.26	1.38	<5	9.17	<37	7.17	<35	1.53	<7	2.743362832	>2.2	167.3451327	26.99115044	45	开放
男	76	Antrum	Single	2017/6/14	SOX	其他	否	3	否	否	否	否	否	否	否	否	否	否	否	否	否	否	低	48	173	16.0379565	否	否	95		6.5	3	167	36.1	1.7	2.07	<5	9.86	<37	7.86	<35	1.64	<7	1.764705882	<2.2	294.7058824	98.23529412	46	腹腔镜
女	75	Cardia	Married	2017/5/26	SOX	其他	否	3	否	否	否	否	否	否	否	否	否	否	否	否	否	否	低	60	155	24.97398543	否	否	93		7.2	2.7	259	30.3	1.84	4.35	<5	46.73	>37	44.73	>35	7.79	>7	1.467391304	<2.2	380.0543478	140.7608696	47	开放
女	73	Antrum	Married	2017/7/12	SOX	其他	否	3	是	是	否	否	否	否	否	否	是	否	否	否	否	否	低	45	158	18.02595738	是	否	88		15.7	11.5	177	32.4	3.54	4.09	<5	14.96	<37	38.96	>35	23.49	>7	3.248587571	>2.2	575	50	48	开放
男	79	Antrum	Married	2017/5/22	SOX	其他	否	3	否	否	否	否	否	否	否	否	否	否	否	否	否	是	低	50	156	20.54569362	否	否	65		6.63	3.3	298	32.4	1.726	0	<5	15.84	<37	13.84	<35	2.64	<7	1.91193511	<2.2	569.7566628	172.6535342	51	开放
男	77	Cardia	Divorced	2017/5/23	SOX	其他	否	3	是	是	否	否	否	否	否	否	否	否	是	否	否	否	低	60	170	20.76124567	否	否	88		7.5	4.1	305	27.8	1.9	2.52	<5	7.2	<37	5.2	<35	1.2	<7	2.157894737	<2.2	658.1578947	160.5263158	51	开放
男	71	Cardia	Single	2017/5/23	SOX	其他	否	3	是	是	否	否	否	否	是	否	是	否	否	否	否	否	低	55	160	21.484375	是	否	127		12	9.1	160	32.2	2.8	3.41	<5	19.86	<37	17.86	<35	3.31	<7	3.25	>2.2	520	57.14285714	46	开放
女	91	Antrum	Married	2017/5/31	oral	其他	否	3	否	否	否	否	否	否	否	否	否	是	否	是	否	是	中	60	150	26.66666667	否	否	128		6.7	2.9	163	37.4	1.74	2.92	<5	7.4	<37	12.35	<35	1.23	<7	1.666666667	<2.2	271.6666667	93.67816092	31	腹腔镜
男	70	Pylorus	Married	2017/5/26	oral	其他	否	1	否	否	否	否	否	否	否	否	否	否	否	否	否	否	低	55	160	21.484375	否	否	135		22.7	17.6	139	40.8	4.94	0	<5	2.3	<37	26.69	<35	4.78	<7	3.562753036	>2.2	495.2226721	28.13765182	32	开放
男	77	Cardia	Single	2017/7/4	FOLFOX	其他	否	2	否	否	否	否	否	否	否	否	否	否	否	否	否	否	低	84	170	29.06574394	否	否	147		8.7	4.1	127	39.4	2.14	94.11	>5	2.54	<37	0.54	<35	0.42	<7	1.91588785	<2.2	243.317757	59.34579439	34	开放
男	73	Antrum	Divorced	2017/7/21	FLOT	其他	否	2	否	否	否	否	否	否	否	否	否	否	否	否	否	否	低	75	176	24.21229339	否	否	132		7.3	4	211	39.7	1.86	4.33	<5	5.42	<37	26.69	<35	4.78	<7	2.150537634	<2.2	453.7634409	113.4408602	27	开放
女	75	Antrum	Married	2017/7/26	FLOT	其他	否	2	否	否	否	否	否	否	否	否	否	否	否	否	否	是	低	59	160	23.046875	否	否	100		9.3	2.4	200	40	2.26	1.15	<5	5.76	<37	3.76	<35	0.96	<7	1.061946903	<2.2	212.3893805	88.49557522	51	开放
男	73	Cardia	Married	2017/8/1	SOX	其他	否	2	否	否	否	否	否	否	否	否	否	否	否	否	否	是	低	76	170	26.29757785	是	否	121		6.9	3.7	127	32.5	1.78	3.91	<5	74.87	>37	72.87	>35	29.15	>7	2.078651685	<2.2	263.988764	71.34831461	51	腹腔镜
男	76	Antrum	Married	2017/5/25	SOX	其他	否	2	否	否	否	否	否	否	否	否	否	否	是	否	否	否	低	60	172	20.2812331	是	否	105		6.3	2.9	83	33	1.66	1.08	<5	10.7	<37	8.7	<35	1.78	<7	1.746987952	<2.2	145	50	46	开放
女	75	Cardia	Single	2017/5/26	SOX	其他	否	2	是	否	否	否	否	否	否	否	是	否	否	否	否	否	低	60	155	24.97398543	是	否	93		7.2	2.7	259	24.6	1.84	7.49	>5	31.45	<37	29.45	<35	38.58	>7	1.467391304	<2.2	380.0543478	140.7608696	32	开放
女	79	Antrum	Single	2017/6/15	SOX	其他	否	4	否	否	否	否	否	否	否	否	否	否	否	否	否	是	低	60	160	23.4375	否	否	90		7.2	2.8	279	36.5	1.84	2.58	<5	15.32	<37	13.32	<35	2.55	<7	1.52173913	<2.2	424.5652174	151.6304348	33	开放
男	76	Corpus	Single	2017/8/22	SOX	其他	否	4	是	否	否	是	否	否	否	否	否	否	否	否	否	是	低	78	173	26.06167931	否	否	130		7.4	3.8	216	33.3	1.88	1.17	<5	5.7	<37	3.7	<35	0.95	<7	2.021276596	<2.2	436.5957447	114.893617	35	开放
男	78	Antrum	Married	2017/8/22	SOX	其他	否	4	否	否	否	否	否	否	否	否	否	否	是	否	否	否	低	63	165	23.14049587	否	否	148		8.6	4.4	262	33.9	2.12	1.71	<5	28.69	<37	26.69	<35	4.78	<7	2.075471698	<2.2	543.7735849	123.5849057	47	开放
女	75	Cardia	Single	2017/10/20	SOX	其他	否	4	否	否	否	否	否	否	否	否	否	否	否	否	否	是	低	65	160	25.390625	否	否	148		6.2	2.8	91	41.4	1.64	2.15	<5	8.94	<37	6.94	<35	1.49	<7	1.707317073	<2.2	155.3658537	55.48780488	49	开放
男	75	Cardia	Married	2017/10/17	SOX	其他	否	4	否	否	否	否	否	否	否	否	否	否	否	否	否	否	低	75	178	23.67125363	是	否	145		9.1	4.6	365	31.8	2.22	34.39	>5	45.73	>37	43.73	>35	24.29	>7	2.072072072	<2.2	756.3063063	164.4144144	50	开放
男	74	Cardia	Single	2017/11/1	SOX	其他	否	4	否	否	否	否	否	否	否	否	否	否	否	否	否	是	低	69	165	25.34435262	否	否	127		8.1	3.9	167	42.1	2.02	3.86	<5	49.78	>37	47.78	>35	8.3	>7	1.930693069	<2.2	322.4257426	82.67326733	52	腹腔镜
男	70	Corpus	Single	2017/11/7	SOX	其他	否	4	是	否	否	否	否	否	否	否	是	否	否	否	否	是	低	90	180	27.77777778	否	否	161		9.7	6	194	43.3	2.34	1.99	<5	8.56	<37	6.56	<35	1.43	<7	2.564102564	>2.2	497.4358974	82.90598291	45	开放
男	70	Cardia	Single	2017/11/21	SOX	其他	否	4	否	否	否	否	否	否	否	否	否	否	否	否	否	否	低	51	170	17.64705882	否	否	121		21	16.6	155	35.6	4.6	8.83	>5	17.35	<37	15.35	<35	2.89	<7	3.608695652	>2.2	559.3478261	33.69565217	46	开放
男	76	Cardia	Single	2017/11/28	SOX	其他	否	4	否	否	否	否	否	否	否	否	否	否	否	否	否	是	低	60	158	24.03460984	否	否	86		6.4	2.8	322	37.2	1.68	32.44	>5	2	<37	1	<35	0.33	<7	1.666666667	<2.2	536.6666667	191.6666667	47	腹腔镜
男	71	Antrum	Single	2017/12/14	SOX	其他	否	4	否	否	否	否	否	否	否	否	否	否	否	否	否	否	低	65	170	22.49134948	否	否	133		7.1	3.4	140	34.7	1.82	7.55	>5	86.92	>37	13.34	<35	31.15	>7	1.868131868	<2.2	261.5384615	76.92307692	48	开放
女	73	Antrum	Single	2017/10/12	SOX	其他	否	4	否	否	否	否	否	否	否	否	否	是	否	是	否	是	中	48	143	23.47303047	否	否	83		9.9	6	152	35.7	2.38	1.51	<5	9.49	<37	7.49	<35	1.58	<7	2.521008403	>2.2	383.1932773	63.86554622	49	开放
女	71	Cardia	Single	2017/11/3	SOX	其他	否	4	否	否	否	否	否	否	否	否	否	否	否	否	否	是	中	57	160	22.265625	是	否	124		7.1	3.8	193	38.3	1.82	7.06	>5	8.41	<37	6.41	<35	1.4	<7	2.087912088	<2.2	402.967033	106.043956	50	开放
男	82	Cardia	Married	2017/11/6	SOX	其他	否	4	否	否	否	否	否	否	否	否	否	是	否	否	否	否	低	69.5	168	24.62443311	否	否	135		7.7	3.6	137	36.4	1.94	1.65	<5	23.25	<37	21.25	<35	3.88	<7	1.855670103	<2.2	254.2268041	70.6185567	51	开放
男	76	Antrum	Married	2017/12/7	SOX	其他	否	4	否	否	否	否	否	否	否	否	否	否	否	否	否	是	低	50	157	20.28479857	是	否	130		6.7	2.7	155	33.2	1.74	14.26	>5	10.91	<37	8.91	<35	6.82	<7	1.551724138	<2.2	240.5172414	89.08045977	52	腹腔镜
男	75	Pylorus	Married	2017/12/5	SOX	其他	否	3	否	否	否	否	否	否	否	否	否	否	否	否	否	否	低	62	172	20.9572742	否	否	143		7.8	3.8	168	41.9	1.96	1.86	<5	3.66	<37	1.66	<35	0.61	<7	1.93877551	<2.2	325.7142857	85.71428571	45	开放
男	77	Antrum	Married	2017/12/12	SOX	其他	否	3	否	否	否	否	否	否	否	否	否	否	否	否	否	是	低	69	168	24.44727891	是	否	89		7.88	3.94	292	27.9	1.976	1.25	<5	56.34	>37	54.34	>35	9.39	>7	1.993927126	<2.2	582.2267206	147.7732794	46	开放
女	71	Cardia	Unknown	2017/12/29	FLOT	其他	否	3	否	否	否	否	否	否	否	否	否	否	否	否	否	否	低	49	154	20.66115702	否	否	111		6.4	2.7	152	38.5	1.68	6.57	>5	8.74	<37	6.74	<35	1.46	<7	1.607142857	<2.2	244.2857143	90.47619048	47	开放
男	83	Cardia	Married	2011/3/4	FLOT	其他	否	3	否	否	否	否	否	否	否	否	否	否	否	否	否	是	低	51	165	18.73278237	是	否	141		9.55	5.38	179	42	2.31	2.8	<5	2.15	<37	0.15	<35	0.36	<7	2.329004329	>2.2	416.8917749	77.48917749	48	开放
女	75	Cardia	Single	2011/3/30	FLOT	其他	否	3	否	否	否	否	否	否	否	否	否	否	否	否	否	否	低	57	163	21.45357371	是	否	101		8.09	4.81	101	47.6	2.018	5.08	>5	5.58	<37	3.58	<35	0.93	<7	2.383548067	>2.2	240.7383548	50.04955401	27	开放
男	79	Fundus	Married	2011/4/26	SOX	其他	否	3	否	否	否	否	否	否	否	否	否	否	否	否	否	否	低	67	178	21.14631991	是	否	135		9.85	5.3	177	43.1	2.37	4.58	<5	37.66	>37	35.66	>35	6.28	<7	2.23628692	>2.2	395.8227848	74.6835443	28	开放
男	73	Cardia	Single	2011/5/24	SOX	其他	否	3	是	否	否	否	否	否	是	否	否	否	是	否	否	是	低	80	167	28.68514468	是	否	87		8.86	3.9	311	34.4	2.172	3.6	<5	20.69	<37	18.69	<35	3.45	<7	1.79558011	<2.2	558.4254144	143.1860037	29	开放
男	70	Cardia	Married	2011/6/8	SOX	其他	否	3	否	否	否	否	否	否	否	否	否	否	否	否	否	是	低	76	172	25.68956193	是	否	72		18.81	14.83	143	36.9	4.162	4.5	<5	6.65	<37	4.65	<35	1.11	<7	3.563190774	>2.2	509.5362806	34.3584815	30	腹腔镜
男	75	Cardia	Single	2011/6/15	SOX	其他	否	3	否	否	否	否	否	否	否	否	否	是	否	否	否	否	低	71	170	24.56747405	是	否	141		14.89	10.5	248	44.1	3.378	2.91	<5	14.47	<37	12.47	<35	2.41	<7	3.108348135	>2.2	770.8703375	73.41622262	31	开放
男	72	Cardia	Divorced	2011/6/22	SOX	其他	否	3	否	否	否	否	否	否	否	否	否	是	是	否	否	是	低	87	166	31.57207142	是	否	134		9.94	6.28	215	46.1	2.388	1	<5	2	<37	1	<35	0.33	<7	2.629815745	>2.2	565.4103853	90.03350084	32	腹腔镜
男	80	Cardia	Single	2011/7/13	SOX	其他	否	3	否	否	否	否	否	否	否	否	否	否	否	否	否	否	低	47.5	170	16.43598616	是	否	126		7.24	3.42	201	46.2	1.848	3.39	<5	5.04	<37	3.04	<35	0.84	<7	1.850649351	<2.2	371.9805195	108.7662338	33	开放
男	73	Cardia	Single	2011/6/24	XELOX	其他	否	3	否	否	否	否	否	否	否	否	否	否	否	否	否	否	低	50	160	19.53125	是	否	113		6.38	2.04	127	43.3	1.676	8.42	>5	12	<37	12	<35	2	<7	1.217183771	<2.2	154.5823389	75.77565632	27	开放
女	70	Antrum	Single	2011/1/5	XELOX	其他	否	3	否	否	否	否	否	否	否	否	否	否	否	否	否	是	低	65	163	24.4646016	是	否	138		9.36	4.84	176	46.6	2.272	1.75	<5	18.01	<37	16.01	<35	3	<7	2.13028169	<2.2	374.9295775	77.46478873	28	开放
男	72	Antrum	Single	2011/3/2	XELOX	其他	否	3	否	否	否	否	否	否	否	否	否	否	否	否	否	是	低	55	167	19.72103697	否	否	106		26.78	21.95	162	28.1	5.756	2.04	<5	15.34	<37	13.34	<35	2.56	<7	3.813412092	>2.2	617.7727589	28.14454482	29	腹腔镜
男	75	Antrum	Married	2011/5/6	XELOX	其他	否	3	否	否	否	否	否	否	否	否	否	否	否	否	否	否	低	55	165	20.2020202	是	否	126		7.9	3.44	136	42.8	1.98	35.34	>5	2.44	<37	0.44	<35	0.41	<7	1.737373737	<2.2	236.2828283	68.68686869	30	开放
男	78	Antrum	Married	2011/1/18	XELOX	其他	否	3	否	否	否	否	否	否	否	否	否	否	否	否	否	是	低	65	162	24.76756592	是	否	138		9.08	4.73	230	41.7	2.216	1.32	<5	3.12	<37	1.12	<35	0.52	<7	2.134476534	<2.2	490.9296029	103.7906137	51	开放
男	73	Corpus	Married	2011/1/25	oral	其他	否	2	否	否	否	否	否	否	否	否	否	否	否	否	否	否	低	56	160	21.875	是	否	87		6.05	3.19	248	33	1.61	2.11	<5	14.9	<37	12.9	<35	2.48	<7	1.98136646	<2.2	491.378882	154.0372671	48	开放
女	72	Cardia	Married	2011/2/16	oral	其他	否	2	否	否	否	否	否	否	否	否	否	否	否	否	否	否	中	60	160	23.4375	是	否	72		8.4	4.78	130	31.9	2.08	1	<5	2	<37	1	<35	0.33	<7	2.298076923	>2.2	298.75	62.5	49	开放
男	75	Cardia	Married	2011/2/28	FOLFOX	其他	否	2	否	否	否	否	否	否	否	否	否	否	否	否	否	否	低	59	178	18.62138619	否	否	112		13.71	9.61	130	42.1	3.142	1.9	<5	16.02	<37	14.02	<35	2.67	<7	3.058561426	>2.2	397.6129854	41.37492043	50	开放
男	82	Antrum	Single	2011/5/24	XELOX	其他	否	4	否	否	否	否	否	否	否	否	否	否	是	否	否	是	低	60	178	18.9370029	否	否	64		11.14	7.43	169	29.4	2.628	2.13	<5	4.57	<37	2.57	<35	0.76	<7	2.827245053	>2.2	477.804414	64.30745814	49	开放
女	71	Corpus	Married	2011/5/26	XELOX	其他	否	4	否	否	否	否	否	否	否	否	否	否	否	否	否	否	低	46	165	16.89623508	否	否	105		7.6	2.18	228	45.7	1.92	2.51	<5	2	<37	44.95	>35	7.83	>7	1.135416667	<2.2	258.875	118.75	50	腹腔镜
女	71	Antrum	Married	2011/6/1	XELOX	其他	否	4	否	否	否	否	否	否	否	否	否	否	否	否	否	否	低	51	155	21.22788762	是	否	117		8.81	4.94	147	47.2	2.162	3.05	<5	2	<37	44.95	>35	7.83	>7	2.284921369	>2.2	335.8834413	67.99259944	51	腹腔镜
男	71	Antrum	Married	2011/6/2	SOX	其他	否	4	是	是	是	是	是	是	否	否	否	否	否	否	否	是	低	62	174	20.47826661	是	否	134		6.65	3.39	111	36.2	1.73	3.99	<5	26.45	<37	24.45	<35	4.41	<7	1.959537572	<2.2	217.5086705	64.16184971	52	开放
男	85	Corpus	Single	2011/5/20	SOX	其他	否	4	否	否	否	否	否	否	否	否	否	否	否	是	否	否	低	48	167	17.21108681	是	否	60		6.81	3.51	157	32.2	1.762	2.4	<5	24.5	<37	22.5	<35	4.08	<7	1.992054484	<2.2	312.7525539	89.10329171	45	开放
男	73	Antrum	Single	2011/5/25	SOX	其他	否	4	否	否	否	否	否	否	否	否	否	否	否	否	否	否	低	63	167	22.58955144	是	否	125		7.49	4.52	198	40	1.898	3.36	<5	11.66	<37	9.66	<35	1.94	<7	2.381454162	>2.2	471.5279241	104.3203372	46	开放
男	74	Antrum	Married	2011/7/1	SOX	其他	否	4	否	否	否	否	否	否	否	否	否	否	否	是	否	是	低	69	170	23.87543253	是	否	94		8.64	4.32	282	36.2	2.128	21.84	>5	6.23	<37	4.23	<35	1.04	<7	2.030075188	<2.2	572.481203	132.518797	48	开放
男	76	Cardia	Married	2011/6/27	SOX	其他	否	4	否	否	否	否	否	否	否	否	否	否	否	否	否	是	低	52	157	21.09619051	是	否	108		8.5	4.73	254	47.8	2.1	2.65	<5	46.95	>37	13.34	<35	7.83	>7	2.252380952	>2.2	572.1047619	120.952381	27	开放
男	73	Antrum	Single	2011/10/9	XELOX	其他	否	4	否	否	否	否	否	否	否	否	否	否	是	是	否	是	中	68	171	23.25501864	是	否	119		6.87	3.18	194	32.6	1.774	1.07	<5	2	<37	1	<35	0.33	<7	1.792559188	<2.2	347.7564825	109.3573844	31	腹腔镜
男	73	Antrum	Married	2011/10/21	XELOX	其他	否	3	否	否	否	否	否	否	否	否	否	是	否	否	否	否	低	60	170	20.76124567	是	否	119		7.62	3.29	200	46	1.924	1.47	<5	22.64	<37	20.64	<35	3.77	<7	1.70997921	<2.2	341.995842	103.950104	32	开放
女	83	Antrum	Married	2011/11/15	SOX	其他	否	3	否	否	否	否	否	否	否	否	否	否	否	否	否	是	低	62	156	25.47666009	是	否	129		8.71	4.08	230	39.2	2.142	2.03	<5	12	<37	12	<35	2	<7	1.904761905	<2.2	438.0952381	107.3762838	51	开放
男	74	Corpus	Married	2011/10/28	SOX	其他	否	3	否	否	否	否	否	否	否	否	否	否	是	否	否	是	低	68	172	22.98539751	是	否	82		7.36	4.09	113	32.3	1.872	1.72	<5	18.92	<37	16.92	<35	69.82	>7	2.18482906	<2.2	246.8856838	60.36324786	51	腹腔镜
男	72	Antrum	Single	2011/12/7	SOX	其他	否	3	否	否	否	否	否	否	否	否	否	否	否	否	否	否	低	55	178	17.35891933	是	否	129		4.93	1.87	65	40	1.386	87.49	>5	5.2	<37	3.2	<35	0.87	<7	1.349206349	<2.2	87.6984127	46.8975469	46	开放
男	71	Cardia	Single	2012/2/22	SOX	其他	否	3	否	否	否	否	否	否	否	否	否	否	否	否	否	是	低	76	174	25.10239133	是	否	115		6.37	3.15	118	34.6	1.674	1.33	<5	2.21	<37	0.21	<35	0.37	<7	1.88172043	<2.2	222.0430108	70.48984468	29	开放
女	78	Cardia	Single	2012/5/10	SOX	其他	否	3	否	否	否	否	否	否	否	否	否	否	否	否	否	是	低	52	160	20.3125	否	否	109		6.87	3.72	148	41.9	1.774	2.16	<5	5.61	<37	3.61	<35	0.94	<7	2.096956032	<2.2	310.3494927	83.42728298	31	腹腔镜
男	76	Cardia	Single	2012/7/10	SOX	其他	否	3	否	否	否	否	否	否	否	否	否	否	否	否	否	否	低	57	170	19.72318339	是	否	122		5.78	1.72	64	39.3	1.556	2.78	<5	16.94	<37	44.95	>35	7.83	>7	1.105398458	<2.2	70.74550129	41.1311054	32	开放
女	73	Cardia	Single	2012/8/2	其他	其他	否	3	否	否	否	否	否	否	否	否	否	否	否	否	否	是	低	54.5	157	22.11043044	是	否	100		9.3	2.4	200	40	2.26	3.75	<5	12.3	<37	44.95	>35	7.83	>7	1.061946903	<2.2	212.3893805	88.49557522	33	开放
男	78	Cardia	Married	2012/9/5	XELOX	其他	否	3	否	否	否	否	否	否	否	否	否	是	是	是	否	是	中	70	180	21.60493827	是	否	115		5.92	2.81	102	40	1.584	4.98	<5	2	<37	1	<35	0.33	<7	1.773989899	<2.2	180.9469697	64.39393939	34	开放
男	74	Cardia	Married	2012/12/6	XELOX	其他	否	3	否	否	否	否	否	否	否	否	否	否	否	是	否	否	低	77	172	26.02758248	是	否	131		7.6	3.7	123	40.9	1.92	4.58	<5	10.63	<37	8.63	<35	1.77	<7	1.927083333	<2.2	237.03125	64.0625	48	开放
男	71	Antrum	Married	2012/9/12	XELOX	其他	否	3	否	否	否	否	否	否	否	否	否	否	否	否	否	否	低	54	169	18.90690102	是	否	100		9.3	2.4	200	40	2.26	2.91	<5	2	<37	13.34	<35	0.33	<7	1.061946903	<2.2	212.3893805	88.49557522	51	开放
女	76	Antrum	Married	2012/3/15	XELOX	其他	否	2	否	否	否	否	否	否	否	否	否	否	否	否	否	否	低	62	165	22.77318641	否	否	100		9.3	2.4	200	40	2.26	2.8	<5	14.49	<37	6.74	<35	1.46	<7	1.061946903	<2.2	212.3893805	88.49557522	51	开放
男	80	Antrum	Married	2012/6/19	XELOX	其他	否	2	否	否	否	否	否	否	否	否	否	否	否	否	否	否	低	50	170	17.30103806	否	否	100		9.3	2.4	200	40	2.26	4.58	<5	5.06	<37	3.06	<35	0.84	<7	1.061946903	<2.2	212.3893805	88.49557522	48	开放
男	74	Corpus	Single	2012/9/5	SOX	其他	否	2	否	否	否	否	否	否	否	否	否	否	是	否	否	是	低	80	180	24.69135802	是	否	84		6.91	2.99	148	36.3	1.782	4.5	<5	13.25	<37	13.34	<35	7.83	>7	1.677890011	<2.2	248.3277217	83.05274972	50	开放
男	83	Cardia	Single	2012/10/17	SOX	其他	否	2	是	否	否	否	是	否	否	否	否	否	否	是	否	是	低	82.5	170	28.5467128	否	否	104		8.5	4.5	184	39.6	2.1	2.91	<5	3.37	<37	1.37	<35	0.56	<7	2.142857143	<2.2	394.2857143	87.61904762	51	开放
男	72	Cardia	Single	2012/2/23	SOX	其他	否	2	否	否	否	否	否	否	否	否	否	否	否	否	否	否	低	70	160	27.34375	是	否	98		7.5	4.34	233	40.3	1.9	1	<5	14.13	<37	12.13	<35	2.36	<7	2.284210526	>2.2	532.2210526	122.6315789	52	开放
男	71	Cardia	Married	2012/3/26	oral	其他	否	2	否	否	否	否	否	否	否	否	否	否	否	否	否	否	低	70	160	27.34375	是	否	101		5.74	3.19	143	38	1.548	1.92	<5	2.68	<37	0.68	<35	0.45	<7	2.060723514	<2.2	294.6834625	92.37726098	45	开放
男	71	Cardia	Married	2012/7/6	oral	其他	否	4	否	否	否	否	否	否	否	否	否	否	否	是	否	否	低	59	170	20.41522491	是	否	118		6.74	2.62	128	41.1	1.748	5	>5	8.49	<37	6.49	<35	1.42	<7	1.498855835	<2.2	191.8535469	73.22654462	46	腹腔镜
女	71	Cardia	Married	2012/8/17	oral	其他	否	4	否	否	否	否	否	否	否	否	否	否	否	否	否	否	低	63	165	23.14049587	是	否	121		8.58	4.34	183	43.6	2.116	2.16	<5	1.62	<37	19.62	<35	36.94	>7	2.051039698	<2.2	375.3402647	86.48393195	47	开放
男	72	Antrum	Married	2012/4/25	FOLFOX	其他	否	4	否	否	否	否	否	否	否	否	否	否	否	否	否	是	低	56	171	19.15119182	是	否	140		7.49	3.05	101	40	1.898	2.24	<5	5.87	<37	3.87	<35	0.98	<7	1.606954689	<2.2	162.3024236	53.21390938	27	开放
男	72	Corpus	Unknown	2012/1/10	FLOT	其他	否	4	否	否	否	否	否	否	否	否	否	否	否	否	否	是	低	54	171	18.46722068	是	否	70		6.69	3.84	151	32.4	1.738	3.14	<5	8.83	<37	78.83	>35	13.47	>7	2.209436133	>2.2	333.6248562	86.88147296	28	开放
男	78	Corpus	Married	2012/2/8	FLOT	其他	否	4	否	否	否	否	否	否	否	否	否	否	否	否	否	否	低	54	165	19.83471074	是	否	140		8.61	5.23	291	36.1	2.122	3.46	<5	18.54	<37	16.54	<35	3.09	<7	2.464655985	>2.2	717.2148916	137.1347785	29	开放
男	80	Pylorus	Married	2012/9/25	SOX	其他	否	4	是	是	否	否	否	否	否	否	否	否	是	是	否	是	中	77	180	23.7654321	否	否	145		8.16	3.01	189	43.7	2.032	1.48	<5	9.85	<37	7.85	<35	1.64	<7	1.481299213	<2.2	279.9655512	93.01181102	46	开放
女	82	Cardia	Married	2012/10/23	SOX	其他	否	4	否	否	否	否	否	否	否	否	否	否	是	否	否	是	低	60	160	23.4375	否	否	116		9.8	6.6	105	40.4	2.36	3.76	<5	4.24	<37	44.95	>35	7.83	>7	2.796610169	>2.2	293.6440678	44.49152542	35	开放
女	76	Fundus	Married	2012/11/13	SOX	其他	否	4	否	否	否	否	否	否	否	否	否	否	否	否	否	否	低	49	161	18.90359168	是	否	124		10.5	6.8	219	44.3	2.5	2.8	<5	4.24	<37	6.74	<35	1.46	<7	2.72	>2.2	595.68	87.6	27	开放
女	80	Corpus	Married	2012/11/23	SOX	其他	否	4	否	否	否	否	否	否	否	否	否	否	是	否	否	否	中	60	153	25.6311675	否	否	94		7.4	4.5	106	25.9	1.88	5.08	>5	6.88	<37	4.88	<35	1.15	<7	2.393617021	>2.2	253.7234043	56.38297872	28	开放
男	76	Cardia	Married	2011/10/25	SOX	其他	否	4	是	是	是	是	是	是	否	否	否	否	否	否	否	是	低	76	160	29.6875	是	否	149		7.25	3.48	122	36.8	1.85	3.6	<5	2.18	<37	44.95	>35	7.83	>7	1.881081081	<2.2	229.4918919	65.94594595	30	开放
男	81	Antrum	Married	2012/2/20	SOX	其他	否	4	否	否	否	否	否	否	否	否	否	否	是	否	否	是	低	55	160	21.484375	是	否	90		10.36	1.79	112	40	2.472	4.5	<5	2.18	<37	1	<35	0.33	<7	0.724110032	<2.2	81.10032362	45.30744337	31	开放
男	82	Antrum	Married	2010/6/15	SOX	其他	否	3	否	否	否	否	否	否	否	否	否	否	否	否	否	否	低	44	165	16.16161616	是	否	82		7.98	3.74	242	32	1.996	2.91	<5	12	<37	6.74	<35	1.46	<7	1.873747495	<2.2	453.4468938	121.242485	34	开放
男	82	Corpus	Married	2010/2/24	SOX	其他	否	3	否	否	否	否	否	否	否	否	否	否	否	否	否	否	低	71	160	27.734375	是	否	94		13.4	10	113	34.3	3.08	1.08	<5	5.21	<37	3.21	<35	0.87	<7	3.246753247	>2.2	366.8831169	36.68831169	47	开放
女	82	Antrum	Married	2009/11/19	SOX	其他	否	3	否	否	否	否	否	否	否	否	否	否	否	否	否	否	低	54	155	22.47658689	否	否	114		9.84	5.87	357	31.6	2.368	99.62	>5	2	<37	53.23	>35	9.21	>7	2.478885135	>2.2	884.9619932	150.7601351	48	腹腔镜
男	82	Fundus	Married	2007/10/30	oral	其他	否	3	否	否	否	否	否	否	否	否	否	否	否	否	否	否	低	82	165	30.11937557	是	否	100		9.3	2.4	200	40	2.26	5.59	>5	14.86	<37	12.86	<35	2.48	<7	1.061946903	<2.2	212.3893805	88.49557522	50	腹腔镜
女	80	Cardia	Married	2009/2/13	FOLFOX	其他	否	3	否	否	否	否	否	否	否	否	否	否	否	否	否	是	低	59	150	26.22222222	是	否	105		8.38	4.23	151	30.6	2.076	8.15	>5	2.01	<37	80.01	>35	30.34	>7	2.037572254	<2.2	307.6734104	72.73603083	46	开放
男	79	Antrum	Single	2010/6/4	SOX	其他	否	3	否	否	否	否	否	否	否	否	否	否	否	否	否	否	低	70	176	22.5981405	是	否	92		10.68	7.72	364	34	2.536	1.01	<5	15.54	<37	13.54	<35	2.59	<7	3.044164038	>2.2	1108.07571	143.533123	47	腹腔镜
男	78	Antrum	Single	2010/10/15	SOX	其他	否	3	是	否	否	否	否	否	是	否	否	是	否	否	否	是	低	60	165	22.03856749	是	否	83		9.66	6.24	220	26.4	2.332	1.33	<5	8.21	<37	6.21	<35	1.37	<7	2.675814751	>2.2	588.6792453	94.33962264	48	开放
女	78	Corpus	Single	2009/2/11	FLOT	其他	否	3	否	否	否	否	否	否	否	否	否	是	否	是	否	是	中	55	146	25.8022143	是	否	127		9.15	3.75	201	37.7	2.23	6.77	>5	1.38	<37	25.73	<35	4.62	<7	1.68161435	<2.2	338.0044843	90.13452915	51	开放
男	76	Antrum	Single	2010/5/25	SOX	其他	否	2	否	否	否	否	否	否	否	否	否	是	否	是	否	否	中	59	168	20.90419501	是	否	143		7.47	2.65	158	42.1	1.894	28.13	>5	3.81	<37	1.81	<35	0.64	<7	1.399155227	<2.2	221.0665259	83.42133052	28	开放
男	76	Antrum	Single	2009/12/2	SOX	其他	否	2	否	否	否	否	否	否	否	否	否	否	否	否	否	否	低	45	169	15.75575085	是	否	104		15.39	12.41	120	28.6	3.478	19.63	>5	35.42	<37	33.42	<35	2	<7	3.568142611	>2.2	428.1771133	34.50258769	30	腹腔镜
男	76	Corpus	Married	2009/9/28	SOX	其他	否	2	否	否	否	否	否	否	否	否	否	否	否	否	否	是	低	65	178	20.51508648	是	否	109		5.55	3.16	92	32.7	1.51	24.31	>5	39.33	>37	37.33	>35	6.56	<7	2.092715232	<2.2	192.5298013	60.92715232	31	开放
女	76	Cardia	Married	2008/2/29	SOX	其他	否	2	否	否	否	否	否	否	否	否	否	否	否	否	否	否	低	45	145	21.40309156	是	否	100		9.3	2.4	200	40	2.26	1.86	<5	28.1	<37	26.1	<35	4.68	<7	1.061946903	<2.2	212.3893805	88.49557522	32	腹腔镜
女	75	Antrum	Married	2009/12/8	SOX	其他	否	4	否	否	否	否	否	否	否	否	否	否	否	否	否	否	低	59	146	27.67873898	是	否	100		5.66	2.42	319	29.7	1.532	1.52	<5	4.21	<37	2.21	<35	0.7	<7	1.579634465	<2.2	503.9033943	208.2245431	34	开放
女	75	Corpus	Married	2009/4/9	SOX	其他	否	4	否	否	否	否	否	否	否	否	否	是	是	否	否	否	中	59	157	23.93606231	是	否	111		15.57	11.47	196	32.2	3.514	2.18	<5	30.8	<37	28.8	<35	5.13	<7	3.264086511	>2.2	639.7609562	55.77689243	35	开放
男	75	Antrum	Single	2008/3/12	SOX	其他	否	4	否	否	否	否	否	否	否	否	否	否	否	否	否	否	低	60	160	23.4375	是	否	100		9.3	2.4	200	40	2.26	5.08	>5	12.25	<37	10.25	<35	2.04	<7	1.061946903	<2.2	212.3893805	88.49557522	51	开放
男	75	Cardia	Married	2007/9/11	oral	其他	否	4	否	否	否	否	否	否	否	否	否	否	否	否	否	是	低	62	174	20.47826661	是	否	100		9.3	2.4	200	40	2.26	3.6	<5	2	<37	1	<35	0.33	<7	1.061946903	<2.2	212.3893805	88.49557522	32	开放
女	74	Antrum	Married	2010/10/24	oral	其他	否	4	否	否	否	否	否	否	否	否	否	否	否	否	否	否	低	55	161	21.21831719	是	否	136		9.73	4.54	236	36.5	2.346	4.5	<5	12.04	<37	10.04	<35	2.01	<7	1.935208866	<2.2	456.7092924	100.5967604	33	开放
男	74	Cardia	Married	2010/7/9	FOLFOX	其他	否	4	否	否	否	否	否	否	否	否	否	否	否	否	否	否	低	71	166	25.76571346	是	否	117		6.64	2.63	131	37.6	1.728	2.91	<5	12	<37	10.04	<35	2.01	<7	1.521990741	<2.2	199.380787	75.81018519	34	开放
女	74	Antrum	Married	2010/3/19	FOLFOX	其他	否	4	否	否	否	否	否	否	否	否	否	是	否	否	否	是	低	59	156	24.24391847	是	否	102		11.71	8.41	226	28	2.742	9.76	>5	5.81	<37	8.81	<35	58.47	>7	3.067104303	>2.2	693.1655726	82.42159008	35	开放
男	74	Cardia	Divorced	2009/12/11	SOX	其他	否	4	是	否	否	否	否	否	是	否	否	否	是	否	否	是	低	79	176	25.5036157	是	否	87		14	10.52	94	31.8	3.2	1.34	<5	6.44	<37	4.44	<35	1.07	<7	3.2875	>2.2	309.025	29.375	47	腹腔镜
男	74	Corpus	Married	2009/4/8	SOX	其他	否	4	否	否	否	否	否	否	否	否	否	否	否	否	否	是	低	52	158	20.82999519	是	否	136		12.88	10.15	143	34.8	2.976	2.67	<5	7.87	<37	68.87	>35	11.81	>7	3.41061828	>2.2	487.718414	48.05107527	48	开放
女	74	Antrum	Single	2008/6/13	SOX	其他	否	4	否	否	否	否	否	否	否	否	否	否	否	否	否	否	低	60	152	25.96952909	是	否	100		9.3	2.4	200	40	2.26	5.62	>5	7.4	<37	65.4	>35	11.23	>7	1.061946903	<2.2	212.3893805	88.49557522	49	开放
男	73	Antrum	Single	2010/5/25	SOX	其他	否	3	否	否	否	否	否	否	否	否	否	否	否	否	否	否	低	66	171	22.5710475	是	否	145		6.95	2.84	146	44.2	1.79	13.84	>5	3.77	<37	91.77	>35	8.96	>7	1.586592179	<2.2	231.6424581	81.56424581	52	开放
女	73	Antrum	Single	2010/3/16	SOX	其他	否	3	否	否	否	否	否	否	否	否	否	是	否	是	否	否	中	62	159	24.52434635	是	否	133		11.14	8.08	123	34.9	2.628	43.42	>5	2.65	<37	53.23	>35	0.44	<7	3.074581431	>2.2	378.173516	46.80365297	45	腹腔镜
男	73	Pylorus	Single	2010/1/20	SOX	其他	否	3	否	否	否	否	否	否	否	否	否	否	否	否	否	否	低	60	165	22.03856749	是	否	129		8.33	5.33	150	35.2	2.066	5.89	>5	3.9	<37	28.9	<35	21.82	>7	2.579864472	>2.2	386.9796709	72.60406583	46	开放
女	73	Corpus	Single	2009/12/29	SOX	其他	否	3	否	否	否	否	否	否	否	否	否	否	否	否	否	否	低	44	150	19.55555556	是	否	114		10.94	8.13	116	33.9	2.588	92.38	>5	12	<37	9	<35	2	<7	3.141421947	>2.2	364.4049459	44.82225657	47	开放
男	73	Corpus	Single	2009/12/8	SOX	其他	否	3	否	否	否	否	否	否	否	否	否	否	否	否	否	否	低	49	160	19.140625	是	否	153		10.05	5.76	278	34.8	2.41	23.62	>5	1.04	<37	10.04	<35	2.01	<7	2.390041494	>2.2	664.4315353	115.3526971	48	开放
男	73	Antrum	Married	2009/11/18	SOX	其他	否	3	是	是	否	否	否	否	否	否	否	否	否	否	否	否	低	51	164	18.96192742	是	否	113		16.29	12.26	92	39.6	3.658	2.77	<5	26.71	<37	24.71	<35	4.45	<7	3.351558229	>2.2	308.343357	25.15035539	49	开放
男	73	Cardia	Unknown	2008/6/6	FLOT	其他	否	3	否	否	否	否	否	否	否	否	否	否	否	否	否	否	低	67	168	23.73866213	是	否	100		9.3	2.4	200	40	2.26	49.76	>5	4.05	<37	2.05	<35	0.68	<7	1.061946903	<2.2	212.3893805	88.49557522	52	开放
男	72	Antrum	Single	2010/7/9	SOX	其他	否	3	否	否	否	否	否	否	否	否	否	否	否	否	否	是	低	83	172	28.05570579	是	否	132		8.57	5.88	121	38.5	2.114	4.83	<5	2.27	<37	50.27	>35	25.38	>7	2.781456954	>2.2	336.5562914	57.23746452	45	开放
男	72	Antrum	Single	2010/5/13	SOX	其他	否	3	否	否	否	否	否	否	否	否	否	否	否	否	否	否	低	50	158	20.02884153	是	否	142		6.87	3.24	129	39.3	1.774	5.85	>5	7.26	<37	85.26	>35	14.54	>7	1.82638106	<2.2	235.6031567	72.71702368	46	腹腔镜
男	72	Antrum	Single	2010/5/24	SOX	其他	否	3	否	否	否	否	否	否	否	否	否	否	否	否	否	是	低	80	168	28.3446712	是	否	96		8.24	3.6	74	39	2.048	3.8	<5	2	<37	53.23	>35	9.21	>7	1.7578125	<2.2	130.078125	36.1328125	47	开放
男	72	Antrum	Single	2009/12/4	SOX	其他	否	3	否	否	否	否	否	否	否	否	否	否	否	否	否	否	低	78	177	24.89706023	是	否	157		8.07	4.05	197	37.2	2.014	2.19	<5	6.28	<37	4.28	<35	1.05	<7	2.010923535	<2.2	396.1519364	97.81529295	48	开放
男	72	Antrum	Divorced	2009/2/17	SOX	其他	否	3	否	否	否	否	否	否	否	否	否	否	否	否	否	否	低	51	160	19.921875	是	否	130		7.21	3.52	155	31.4	1.842	1.21	<5	4.04	<37	53.23	>35	9.21	>7	1.910966341	<2.2	296.1997828	84.14766558	27	腹腔镜
男	72	Antrum	Unknown	2008/11/5	SOX	其他	否	3	否	否	否	否	否	否	否	否	否	否	否	否	否	否	低	70	169	24.50894577	是	否	148		9.18	5.86	168	35	2.236	3.49	<5	13.5	<37	11.5	<35	2.25	<7	2.620751342	>2.2	440.2862254	75.13416816	28	开放
男	72	Antrum	Single	2008/2/15	SOX	其他	否	3	否	否	否	否	否	否	否	否	否	否	是	否	否	否	低	62	155	25.80645161	是	否	100		9.3	2.4	200	40	2.26	4.31	<5	9.02	<37	10.04	<35	2.01	<7	1.061946903	<2.2	212.3893805	88.49557522	30	开放
男	72	Cardia	Single	2007/10/25	SOX	其他	否	3	否	否	否	否	否	否	否	否	否	否	否	否	否	否	低	53	165	19.46740129	是	否	100		9.3	2.4	200	40	2.26	2.28	<5	14.35	<37	12.35	<35	2.39	<7	1.061946903	<2.2	212.3893805	88.49557522	31	开放
男	71	Corpus	Single	2010/11/17	SOX	其他	否	3	否	否	否	否	否	否	否	否	否	否	否	否	否	否	低	67	171	22.91303307	是	否	121		8.65	5.27	180	38.8	2.13	7.02	>5	2	<37	1	<35	0.33	<7	2.474178404	>2.2	445.3521127	84.50704225	32	腹腔镜
男	71	Fundus	Single	2010/10/27	SOX	其他	否	3	是	否	否	否	否	否	是	否	否	否	否	否	否	否	低	65	175	21.2244898	是	否	92		8.87	5.02	252	37.4	2.174	3.81	<5	12	<37	13	<35	2	<7	2.309107636	>2.2	581.8951242	115.9153634	33	开放
男	71	Cardia	Married	2010/10/19	SOX	其他	否	1	否	否	否	否	否	否	否	否	否	否	否	否	否	否	低	71	168	25.15589569	是	否	95		5.91	2.47	227	38.8	1.582	1.34	<5	10.86	<37	8.86	<35	1.81	<7	1.561314791	<2.2	354.4184576	143.4892541	34	开放
男	71	Antrum	Single	2009/2/16	SOX	其他	否	1	否	否	否	否	否	否	否	否	否	是	否	否	否	是	低	66	171	22.5710475	是	否	69		9.33	6.43	262	29.9	2.266	5.08	>5	20.49	<37	18.49	<35	3.42	<7	2.837599294	>2.2	743.451015	115.6222418	28	开放
女	71	Antrum	Married	2015/11/4	oral	其他	否	2	是	是	否	否	否	否	否	否	否	否	否	否	否	否	低	61	153	26.05835362	是	否	116		8.9	4.96	159	34.6	2.18	4.5	<5	2.28	<37	0.28	<35	0.38	<7	2.275229358	>2.2	361.7614679	72.93577982	31	开放
男	71	Cardia	Single	2016/7/11	oral	其他	否	2	否	否	否	否	否	否	否	否	否	否	否	否	否	是	低	70	169	24.50894577	否	否	100		9.3	2.4	200	40	2.26	2.91	<5	4.51	<37	2.51	<35	0.75	<7	1.061946903	<2.2	212.3893805	88.49557522	32	腹腔镜
男	71	Cardia	Single	2015/5/21	oral	其他	否	2	否	否	否	否	否	否	否	否	否	否	否	否	否	否	低	53	160	20.703125	是	否	100		9.3	2.4	200	40	2.26	3.6	<5	6	<37	6	<35	61	>7	1.061946903	<2.2	212.3893805	88.49557522	33	开放
男	70	Antrum	Single	2015/12/15	FOLFOX	其他	否	2	否	否	否	否	否	否	否	否	否	否	否	否	否	否	低	59	170	20.41522491	是	否	109		14.3	11.49	100	42.9	3.26	2.91	<5	12.33	<37	10.33	<35	2.06	<7	3.524539877	>2.2	352.4539877	30.67484663	51	开放
女	70	Corpus	Single	2014/9/28	SOX	其他	否	2	否	否	否	否	否	否	否	否	否	否	否	否	否	否	低	51.5	151	22.58672865	是	否	123		18.19	13.62	38	36.2	4.038	1	<5	56.2	>37	54.2	>35	9.37	>7	3.372956909	>2.2	128.1723626	9.410599307	51	腹腔镜
男	70	Cardia	Married	2014/4/7	FOLFOX	其他	否	4	否	否	否	否	否	否	否	否	否	是	否	否	否	是	低	70.5	170	24.39446367	是	否	140		10.98	6.61	201	37.1	2.596	4.58	<5	5.75	<37	3.75	<35	0.96	<7	2.546224961	>2.2	511.7912173	77.42681048	39	开放
男	70	Cardia	Married	2015/5/16	SOX	其他	否	4	是	否	否	否	否	否	是	否	否	否	否	否	否	否	低	69	160	26.953125	是	否			9.3	2.4	200	40	2.26	2.91	<5	5.75	<37	6.74	<35	1.46	<7	1.061946903	<2.2	212.3893805	88.49557522	42	开放
男	73	Antrum	Single	2021/2/23	FLOT	其他	否	2	否	否	否	否	否	否	否	否	否	否	否	否	否	是	低	76	170	26.29757785	否	否	137		15.9	11.2	184	40.6	3.58	18.83	>5	17.35	<37	15.35	<35	2.89	<7	3.12849162	>2.2	575.6424581	51.39664804	28	开放
男	70	Cardia	Single	2021/2/26	SOX	其他	否	2	否	否	否	否	否	否	否	否	否	否	否	否	否	否	低	77	166	27.94309769	否	否	143		6.59	3.35	86	43.3	1.718	7.55	>5	6.92	<37	13.34	<35	31.15	>7	1.949941793	<2.2	167.6949942	50.05820722	30	开放
女	79	Corpus	Single	2021/3/17	SOX	其他	否	4	是	是	否	否	否	否	否	否	否	是	否	否	否	是	低	56	155	23.30905307	否	否	70		9.75	6.46	407	39	2.35	14.26	>5	7.91	<37	8.91	<35	6.82	<7	2.74893617	>2.2	1118.817021	173.1914894	34	开放
男	76	Pylorus	Unknown	2021/3/9	SOX	其他	否	4	是	否	否	否	否	否	否	是	否	否	否	否	否	否	低	69	165	25.34435262	否	否	143		6	2.9	89	39.8	1.6	1.25	<5	6.34	<37	54.34	>35	9.39	>7	1.8125	<2.2	161.3125	55.625	36	开放
女	75	Cardia	Married	2021/3/24	SOX	其他	否	4	否	否	否	否	否	否	否	否	否	是	否	否	否	是	高	48	154	20.23950076	否	否	111		9	5.6	170	38.8	2.2	2.8	<5	2.15	<37	0.15	<35	0.36	<7	2.545454545	>2.2	432.7272727	77.27272727	38	开放
男	71	Antrum	Married	2021/3/30	SOX	其他	否	4	否	否	否	否	否	否	否	否	否	否	否	否	否	是	低	56	170	19.37716263	否	否	108		7.91	4.4	195	40.8	1.982	2.91	<5	14.47	<37	12.47	<35	2.41	<7	2.219979818	>2.2	432.8960646	98.38546922	43	腹腔镜
女	71	Antrum	Married	2021/3/25	SOX	其他	否	4	是	否	否	否	否	否	否	是	否	否	否	否	否	否	低	52	150	23.11111111	否	否	127		7.66	3.69	214	40.1	1.932	3.39	<5	5.04	<37	3.04	<35	0.84	<7	1.909937888	<2.2	408.7267081	110.7660455	45	开放
男	80	Corpus	Divorced	2021/4/29	SOX	其他	否	4	否	否	否	否	否	否	否	否	否	否	否	是	否	是	低	75	170	25.95155709	否	否	128		6.55	2.78	160	37.8	1.71	1	<5	24.4	<37	22.4	<35	4.07	<7	1.625730994	<2.2	260.1169591	93.56725146	46	开放
男	72	Antrum	Married	2021/4/15	SOX	其他	否	4	否	否	否	否	否	否	否	否	否	否	否	否	否	否	低	61	165	22.40587695	否	否	115		11.39	5.39	187	41.6	2.678	2.04	<5	15.34	<37	13.34	<35	2.56	<7	2.012696042	<2.2	376.3741598	69.82823002	50	开放
男	71	Cardia	Single	2021/4/30	FLOT	其他	否	3	否	否	否	否	否	否	否	否	否	否	否	否	否	否	低	70	167	25.0995016	否	否	95		5.65	2.28	190	39.4	1.53	18.37	>5	20	<37	18	<35	2	<7	1.490196078	<2.2	283.1372549	124.1830065	52	开放
男	70	Corpus	Single	2021/4/12	FLOT	其他	否	3	否	否	否	否	否	否	否	否	否	是	否	否	否	是	低	65	175	21.2244898	否	否	87		6	2.5	222	36.5	1.6	3.55	<5	5.22	<37	3.22	<35	30.87	>7	1.5625	<2.2	346.875	138.75	27	开放
男	88	Corpus	Single	2021/6/29	SOX	其他	否	3	是	是	否	否	否	否	否	否	否	否	否	否	否	是	低	42	153	17.94181725	否	否	93		12.1	7.7	175	31.9	2.82	2.03	<5	5.5	<37	3.5	<35	0.92	<7	2.730496454	>2.2	477.8368794	62.05673759	29	开放
男	77	Corpus	Single	2021/6/2	SOX	其他	否	3	是	否	是	否	否	否	否	否	否	否	否	否	否	否	低	79	165	29.0174472	否	否	152		6.8	2.5	113	38.2	1.76	1	<5	2	<37	1	<35	0.33	<7	1.420454545	<2.2	160.5113636	64.20454545	32	开放
男	85	Fundus	Single	2021/7/16	SOX	其他	否	3	否	否	否	否	否	否	否	否	否	否	否	否	否	是	低	63	165	23.14049587	否	否	108		11.3	6.5	265	39.3	2.66	2.13	<5	4.57	<37	2.57	<35	0.76	<7	2.443609023	>2.2	647.556391	99.62406015	40	开放
男	79	Antrum	Married	2021/7/6	SOX	其他	否	3	否	否	否	否	否	否	否	否	否	否	否	是	否	是	低	62	165	22.77318641	是	否	69		5.6	2.3	214	35.2	1.52	2.51	<5	2	<37	44.95	>35	7.83	>7	1.513157895	<2.2	323.8157895	140.7894737	41	开放
女	75	Antrum	Single	2021/7/23	SOX	其他	否	3	是	是	否	否	否	否	否	否	否	否	是	是	否	是	中	48.5	156	19.92932281	否	否	123		6.3	2.2	194	36.5	1.66	3.05	<5	2	<37	44.95	>35	7.83	>7	1.325301205	<2.2	257.1084337	116.8674699	42	开放
女	72	Antrum	Married	2021/7/9	oral	其他	否	2	否	否	否	否	否	否	否	否	否	否	否	否	否	是	低	62	160	24.21875	是	否	95		6.91	2.93	223	37.4	1.782	3.36	<5	11.66	<37	9.66	<35	1.94	<7	1.644219978	<2.2	366.661055	125.1402918	45	开放
男	73	Antrum	Married	2021/8/20	FOLFOX	其他	否	2	否	否	否	否	否	否	否	否	否	否	否	否	否	是	低	53	158	21.23057202	是	否	85		8.78	4.07	142	34.4	2.156	2.65	<5	46.95	>37	13.34	<35	7.83	>7	1.887755102	<2.2	268.0612245	65.86270872	48	开放
女	71	Cardia	Married	2021/8/3	FOLFOX	其他	否	2	否	否	否	否	否	否	否	否	否	否	否	否	否	是	低	73	162	27.81588173	否	否	130		8.4	4	178	37	2.08	1.71	<5	13.34	<37	11.34	<35	2.22	<7	1.923076923	<2.2	342.3076923	85.57692308	49	开放
女	71	Antrum	Single	2021/8/20	FLOT	其他	否	2	是	是	否	否	否	否	否	否	否	否	否	否	否	是	低	55	168	19.48696145	是	否	79		9.3	2.4	346	41.1	2.26	14.29	>5	20	<37	8	<35	2	<7	1.061946903	<2.2	367.4336283	153.0973451	50	腹腔镜
男	70	Cardia	Single	2018/10/26	FLOT	其他	否	4	否	否	否	否	否	否	否	否	否	否	否	否	否	否	低	64	171	21.88707637	是	否	77		5.6	2.3	295	29.4	1.52	1.63	<5	13.2	<37	11.2	<35	2.2	<7	1.513157895	<2.2	446.3815789	194.0789474	45	开放
男	70	Cardia	Married	2018/11/2	FLOT	其他	否	4	否	否	否	否	否	否	否	否	否	否	否	否	否	否	低	55	160	21.484375	是	否	78		24.4	18.26	169	32.1	5.28	1.58	<5	11.09	<37	9.09	<35	1.85	<7	3.458333333	>2.2	584.4583333	32.00757576	46	开放
女	70	Corpus	Single	2018/11/15	FLOT	其他	否	4	否	否	否	否	否	否	否	否	否	否	否	否	否	是	低	90	155	37.46097815	是	否	133		7.8	2.9	214	34.9	1.96	10.72	>5	6.28	<37	10.04	<35	2.01	<7	1.479591837	<2.2	316.6326531	109.1836735	47	开放
男	75	Corpus	Married	2018/11/26	SOX	其他	否	3	否	否	否	否	否	否	否	否	否	否	否	否	否	否	低	92	168	32.59637188	否	否	118		8.2	4.1	162	37.2	2.04	1.11	<5	11.86	<37	9.86	<35	1.98	<7	2.009803922	<2.2	325.5882353	79.41176471	48	开放
男	70	Antrum	Married	2018/11/28	SOX	其他	否	3	是	否	否	是	否	否	是	否	否	否	否	否	否	是	低	81	165	29.75206612	否	否	154		9.47	4.26	210	34.8	2.294	1.38	<5	9.17	<37	7.17	<35	1.53	<7	1.857018309	<2.2	389.9738448	91.54315606	50	开放
男	71	Antrum	Married	2018/12/5	SOX	其他	否	3	否	否	否	否	否	否	否	否	否	否	否	是	否	否	低	51	165	18.73278237	是	否	82		5.29	2.24	285	35.1	1.458	2.07	<5	9.86	<37	7.86	<35	1.64	<7	1.536351166	<2.2	437.8600823	195.473251	51	开放
男	86	Antrum	Single	2018/12/20	SOX	其他	否	3	否	否	否	否	否	否	否	否	否	否	是	否	否	是	低	68	175	22.20408163	否	否	129		6.6	3.4	285	41.9	1.72	4.35	<5	46.73	>37	44.73	>35	7.79	>7	1.976744186	<2.2	563.372093	165.6976744	52	开放
男	70	Corpus	Married	2018/12/21	SOX	其他	否	3	是	是	否	否	否	否	否	否	否	否	否	否	否	否	中	75	170	25.95155709	否	否	99		7.9	5	202	32.5	1.98	4.09	<5	6.96	<37	38.96	>35	23.49	>7	2.525252525	>2.2	510.1010101	102.020202	45	开放
男	70	Corpus	Single	2019/1/14	SOX	其他	否	3	否	否	否	否	否	否	否	否	否	否	否	否	否	是	低	79	172	26.70362358	否	否	133		6.9	2.6	118	41.3	1.78	23.47	>5	32	<37	26.69	<35	4.78	<7	1.460674157	<2.2	172.3595506	66.29213483	46	腹腔镜
男	75	Corpus	Single	2019/1/21	SOX	其他	否	3	否	否	否	否	否	否	否	否	否	是	否	否	否	否	低	79	167	28.32658037	否	否	122		5.6	2.2	113	39.5	1.52	0	<5	15.84	<37	13.84	<35	2.64	<7	1.447368421	<2.2	163.5526316	74.34210526	47	开放
男	70	Cardia	Single	2019/1/23	SOX	其他	否	3	否	否	否	否	否	否	否	否	否	否	否	否	否	否	低	60	170	20.76124567	是	否	121		5.6	2	186	30.8	1.52	2.52	<5	7.2	<37	5.2	<35	1.2	<7	1.315789474	<2.2	244.7368421	122.3684211	48	开放
男	74	Cardia	Single	2019/1/7	SOX	其他	否	3	否	否	否	否	否	否	否	否	否	否	否	否	否	否	低	60	160	23.4375	否	否	137		5.7	2.1	122	36.4	1.54	3.41	<5	19.86	<37	17.86	<35	3.31	<7	1.363636364	<2.2	166.3636364	79.22077922	49	开放
男	82	Cardia	Single	2019/1/11	SOX	其他	否	3	否	否	否	否	否	否	否	否	否	否	否	否	否	否	低	82	173	27.39817568	否	否	85		7.4	4.1	257	35.9	1.88	2.92	<5	7.4	<37	12.35	<35	1.23	<7	2.180851064	<2.2	560.4787234	136.7021277	50	开放
男	71	Corpus	Married	2019/1/15	SOX	其他	否	3	否	否	否	否	否	否	否	否	否	否	否	否	否	否	低	74	177	23.62028791	是	否	123		6.8	2.9	282	36.9	1.76	1.8	<5	6.72	<37	4.72	<35	1.12	<7	1.647727273	<2.2	464.6590909	160.2272727	52	开放
男	73	Corpus	Married	2019/1/18	SOX	其他	否	3	否	否	否	否	否	否	否	否	否	是	否	否	否	是	低	78	165	28.65013774	是	否	141		8.9	4.3	180	42.3	2.18	14.11	>5	2.54	<37	0.54	<35	0.42	<7	1.972477064	<2.2	355.0458716	82.56880734	45	腹腔镜
男	71	Cardia	Divorced	2019/1/25	其他	其他	否	3	是	否	否	否	否	否	是	否	否	否	否	否	否	是	低	60	160	23.4375	否	否	132		6.3	2.5	127	39.4	1.66	8.73	>5	6.33	<37	65.33	>35	11.22	>7	1.506024096	<2.2	191.2650602	76.5060241	46	开放
男	71	Cardia	Married	2019/3/27	XELOX	其他	否	3	否	否	否	否	否	否	否	否	否	否	否	否	否	是	低	76	172	25.68956193	否	否	130		6.9	2.8	196	38.6	1.78	16.69	>5	20	<37	12	<35	2	<7	1.573033708	<2.2	308.3146067	110.1123596	48	开放
男	75	Corpus	Married	2019/3/12	XELOX	其他	否	3	否	否	否	否	否	否	否	否	否	否	否	否	否	否	低	60	175	19.59183673	否	否	62		8.7	5.3	242	29.2	2.14	1.15	<5	5.76	<37	3.76	<35	0.96	<7	2.476635514	>2.2	599.3457944	113.0841121	49	腹腔镜
男	78	Corpus	Married	2019/3/11	oral	其他	否	3	否	否	否	否	否	否	否	否	否	否	否	否	否	否	低	60	168	21.2585034	否	否	111		9.1	4.6	188	40.4	2.22	3.91	<5	4.87	<37	2.87	<35	29.15	>7	2.072072072	<2.2	389.5495495	84.68468468	50	开放
男	71	Corpus	Married	2019/3/20	oral	其他	否	3	否	否	否	否	否	否	否	否	否	否	否	否	否	是	低	60	152	25.96952909	是	否	116		7.9	3.5	358	43.9	1.98	7.49	>5	31.45	<37	29.45	<35	38.58	>7	1.767676768	<2.2	632.8282828	180.8080808	52	开放
男	72	Cardia	Married	2019/3/5	FOLFOX	其他	否	2	否	否	否	否	否	否	否	否	否	否	否	否	否	否	低	68	160	26.5625	是	否	79		7.6	4.2	196	34.5	1.92	2.58	<5	15.32	<37	13.32	<35	2.55	<7	2.1875	<2.2	428.75	102.0833333	45	开放
男	73	Cardia	Single	2021/1/30	FLOT	其他	是	2	是	是	否	否	否	否	否	否	否	否	否	否	是	是	低	68	172	22.98539751	否	是	137		8.4	9.1	172	29.7	2.08	32.44	>5	49.78	>37	47.78	>35	8.3	>7	4.375	>2.2	752.5	82.69230769	40	腹腔镜
男	75	Antrum	Married	2021/2/26	FLOT	其他	是	2	否	否	否	否	否	否	否	否	否	是	是	是	是	否	低	63	172	21.29529475	是	是	113		6.79	9.63	235	32.6	1.758	1.99	<5	8.56	<37	6.56	<35	8.3	>7	5.4778157	>2.2	1287.286689	133.6746303	41	开放
女	71	Cardia	Single	2021/2/24	XELOX	其他	是	2	是	否	否	否	否	否	是	否	否	否	否	否	是	否	高	46	150	20.44444444	否	是	124		5.91	10.82	122	38	1.582	32.44	>5	49.78	>37	47.78	>35	8.3	>7	6.839443742	>2.2	834.4121365	77.11757269	44	开放
男	85	Corpus	Single	2021/3/10	oral	其他	是	2	否	否	否	否	否	否	否	否	否	是	是	否	是	是	中	50	162	19.05197378	是	是	64		10.68	8.08	309	37.2	2.536	7.06	>5	8.41	<37	47.78	>35	1.4	<7	3.186119874	>2.2	984.511041	121.8454259	32	开放
男	80	Antrum	Single	2021/3/16	XELOX	其他	是	2	是	否	是	否	否	否	否	否	否	否	否	否	是	否	低	68	160	26.5625	否	是	66		8.57	5.59	267	38.7	2.114	1.65	<5	23.25	<37	21.25	<35	30.88	>7	2.644276254	>2.2	706.0217597	126.3008515	40	开放
男	77	Antrum	Married	2021/3/1	SOX	其他	是	4	否	否	否	否	否	否	否	否	否	否	否	否	是	否	低	55	170	19.03114187	否	是	80		6.28	4.34	280	35.2	1.656	1.86	<5	3.66	<37	47.78	>35	9.39	>7	2.620772947	>2.2	733.8164251	169.0821256	42	开放
男	76	Antrum	Married	2021/3/23	oral	其他	是	4	否	否	否	否	否	否	否	否	否	是	否	否	是	是	中	73	176	23.56663223	否	是	92		6.4	7.6	191	36	1.68	6.57	>5	8.74	<37	47.78	>35	31.15	>7	4.523809524	>2.2	864.047619	113.6904762	37	开放
男	74	Cardia	Single	2021/3/18	FOLFOX	其他	是	4	是	是	否	否	否	否	否	否	否	否	否	否	是	是	低	49	160	19.140625	否	是	136		7.4	4.7	168	37.8	1.88	5.08	>5	5.58	<37	47.78	>35	9.39	>7	2.5	>2.2	420	89.36170213	39	开放
男	74	Cardia	Single	2021/3/4	FOLFOX	其他	是	4	否	否	否	否	否	否	否	否	否	否	否	否	是	否	低	45	163	16.93703188	否	是	124		7.71	5.11	128	37.7	1.942	4.58	<5	37.66	>37	35.66	>35	6.28	<7	2.63130793	>2.2	336.807415	65.91143151	40	开放
女	73	Cardia	Single	2021/3/26	其他	其他	是	4	否	否	否	否	否	否	否	否	否	否	是	否	是	否	高	56.5	155	23.51716961	否	是	115		6.08	3.7	149	31.6	1.616	3.6	<5	20.69	<37	73.28	>35	3.45	<7	2.28960396	>2.2	341.1509901	92.2029703	41	开放
男	73	Corpus	Single	2021/3/15	SOX	其他	是	4	否	否	否	否	否	否	否	否	否	是	否	否	是	否	低	74	170	25.60553633	否	是	102		8.54	5.31	238	30.9	2.108	4.5	<5	49.78	>37	47.78	>35	1.11	<7	2.518975332	>2.2	599.516129	112.9032258	42	开放
男	71	Corpus	Single	2021/3/24	其他	其他	是	4	否	否	否	否	否	否	否	否	否	否	否	否	是	是	低	81	176	26.14927686	否	是	68		9.3	20.57	313	35.3	2.26	6.57	>5	49.78	>37	73.28	>35	0.33	<7	9.101769912	>2.2	2848.853982	138.4955752	44	开放
女	79	Cardia	Single	2021/4/13	oral	其他	是	4	否	否	否	否	否	否	否	否	否	否	否	是	是	是	中	54	156	22.18934911	否	是	136		7.4	4.6	184	23.8	1.88	5.14	>5	39	>37	18.04	<35	20	>7	2.446808511	>2.2	450.212766	97.87234043	47	腹腔镜
男	75	Cardia	Married	2021/4/7	FOLFOX	其他	是	4	否	否	否	否	否	否	否	否	否	是	否	否	是	否	低	53	174	17.50561501	否	是	126		8.02	5.17	184	34.6	2.004	6.57	>5	18.01	<37	73.28	>35	33.34	>7	2.579840319	>2.2	474.6906188	91.81636727	49	开放
男	70	Corpus	Married	2021/4/28	FLOT	其他	是	3	否	否	否	否	否	否	否	否	否	是	否	是	是	否	中	77	170	26.64359862	否	是	135		8.6	5.3	229	35.4	2.12	6.57	>5	3.12	<37	73.28	>35	33.34	>7	2.5	>2.2	572.5	108.0188679	40	开放
男	76	Cardia	Single	2021/5/20	其他	其他	是	3	是	否	否	否	否	否	是	否	否	否	否	否	是	否	低	85	165	31.22130395	否	是	121		9.34	6.18	259	34.4	2.268	2.69	<5	50.04	>37	18.04	<35	33.34	>7	2.724867725	>2.2	705.7407407	114.1975309	42	开放
男	81	Antrum	Married	2021/6/15	FOLFOX	其他	是	3	否	否	否	否	否	否	否	否	否	否	否	否	是	否	低	58.5	164	21.75044616	否	是	130		6.85	3.89	146	30.9	1.77	6.57	>5	35.79	<37	73.28	>35	5.97	<7	2.197740113	<2.2	320.8700565	82.48587571	30	腹腔镜
男	75	Cardia	Married	2021/6/9	SOX	其他	是	3	否	否	否	否	否	否	否	否	否	否	否	是	是	是	低	78	174	25.76298058	否	是	129		9.8	6	177	39.3	2.36	6.57	>5	37.66	>37	44.95	>35	7.83	>7	2.542372881	>2.2	450	75	34	开放
男	73	Pylorus	Single	2021/6/24	SOX	其他	是	3	是	是	否	否	否	否	否	否	否	否	是	否	是	是	中	93	183	27.77031264	是	是	68		6.58	3.68	165	36.6	1.716	6.57	>5	3.33	<37	73.28	>35	12.55	>7	2.144522145	<2.2	353.8461538	96.15384615	36	腹腔镜
女	72	Fundus	Single	2021/6/18	oral	其他	是	3	否	否	否	否	否	否	否	否	否	否	否	否	是	是	低	58	158	23.23345618	否	是	89		7.18	4.85	136	38.9	1.836	16.78	>5	75.28	>37	73.28	>35	12.55	>7	2.6416122	>2.2	359.2592593	74.07407407	37	开放
男	72	Antrum	Single	2021/6/1	XELOX	其他	是	3	否	否	否	否	否	否	否	否	否	是	是	否	是	否	低	75	180	23.14814815	否	是	150		9.1	5.8	143	34.1	2.22	52.96	>5	72.48	>37	70.48	>35	45.41	>7	2.612612613	>2.2	373.6036036	64.41441441	38	腹腔镜
男	70	Cardia	Married	2021/6/3	SOX	其他	是	3	是	否	否	否	否	否	是	否	否	否	否	否	是	否	低	49	172	16.56300703	否	是	109		6.79	4.38	81	35.5	1.758	12.46	>5	79.46	>37	47.78	>35	36.58	>7	2.491467577	>2.2	201.8088737	46.07508532	39	开放
女	74	Antrum	Single	2021/7/29	SOX	其他	是	3	否	否	否	否	否	否	否	否	否	是	否	否	是	是	低	67	165	24.6097337	否	是	83		8.27	5.21	236	37.7	2.054	6.57	>5	26.45	<37	24.45	<35	4.41	<7	2.536514119	>2.2	598.617332	114.8977605	43	开放
男	72	Corpus	Married	2021/7/13	SOX	其他	是	2	是	否	否	是	否	否	否	否	否	是	否	否	是	是	低	59	168	20.90419501	否	是	123		8.09	5	167	35.6	2.018	6.57	>5	24.5	<37	47.78	>35	4.08	<7	2.477700694	>2.2	413.7760159	82.75520317	44	腹腔镜
男	76	Cardia	Married	2021/8/13	oral	其他	是	2	否	否	否	否	否	否	否	否	否	否	是	否	是	否	低	54	160	21.09375	否	是	131		7.7	4.6	135	39.9	1.94	21.84	>5	6.23	<37	73.28	>35	1.04	<7	2.371134021	>2.2	320.1030928	69.58762887	47	开放
男	70	Corpus	Divorced	2021/9/8	FLOT	其他	是	4	否	否	否	否	否	否	否	否	否	是	否	否	是	是	低	83	175	27.10204082	否	是	130		24.41	5.98	127	39.2	5.282	1.47	<5	22.64	<37	47.78	>35	3.77	<7	1.132146914	<2.2	143.7826581	24.04392276	46	开放
男	84	Corpus	Single	2021/10/21	FOLFOX	其他	是	4	否	否	否	否	否	否	否	否	否	是	否	否	是	否	低	55	160	21.484375	否	是	107		8.2	5.9	330	37.4	2.04	6.57	>5	60	>37	68.04	>35	20	>7	2.892156863	>2.2	954.4117647	161.7647059	48	腹腔镜
女	79	Antrum	Married	2021/10/29	SOX	其他	是	4	是	否	否	否	否	否	是	否	否	否	否	否	是	是	低	51	145	24.2568371	否	是	81		9.6	6	265	36	2.32	1.72	<5	48.92	>37	16.92	<35	69.82	>7	2.586206897	>2.2	685.3448276	114.2241379	49	开放
男	78	Cardia	Married	2021/10/25	SOX	其他	是	4	否	否	否	否	否	否	否	否	否	否	否	否	是	否	低	65	172	21.97133586	否	是	89		8.8	5.6	218	30.4	2.16	87.49	>5	37.66	>37	46.49	>35	12.55	>7	2.592592593	>2.2	565.1851852	100.9259259	50	腹腔镜
女	76	Cardia	Married	2021/10/19	oral	其他	是	4	否	否	否	否	否	否	否	否	否	是	是	是	是	是	低	66	157	26.77593411	否	是	80		5.98	4.01	192	39.7	1.596	6.57	>5	37.66	>37	46.49	>35	1.42	<7	2.512531328	>2.2	482.406015	120.3007519	51	开放
男	80	Corpus	Single	2021/11/2	其他	其他	是	4	否	否	否	否	否	否	否	否	否	否	否	否	是	否	低	55	172	18.59113034	否	是	92		8.1	4.6	421	35.5	2.02	6.57	>5	37.66	>37	6.74	<35	1.46	<7	2.277227723	>2.2	958.7128713	208.4158416	51	开放
男	70	Antrum	Single	2021/11/5	SOX	其他	是	4	否	否	否	否	否	否	否	否	否	否	否	否	是	否	低	84.5	170	29.23875433	否	是	125		6.8	3.6	163	36.9	1.76	5.08	>5	44.71	>37	18.04	<35	33.34	>7	2.045454545	<2.2	333.4090909	92.61363636	46	腹腔镜
女	70	Cardia	Single	2021/11/2	SOX	其他	是	4	是	否	否	否	否	否	是	否	否	是	否	是	是	是	低	52	162	19.81405274	否	是	120		10.82	6.31	286	43	2.564	4.58	<5	10.63	<37	46.49	>35	33.34	>7	2.46099844	>2.2	703.8455538	111.5444618	47	开放
男	75	Antrum	Married	2021/12/28	其他	其他	是	3	否	否	否	否	否	否	否	否	否	否	否	否	是	否	低	64	165	23.50780533	否	是	111		6.16	3.62	191	34.7	1.632	6.57	>5	37.66	>37	18.04	<35	33.34	>7	2.218137255	>2.2	423.6642157	117.0343137	50	腹腔镜
男	73	Corpus	Married	2021/12/16	oral	其他	是	3	否	否	否	否	否	否	否	否	否	否	否	否	是	否	低	61.5	170	21.28027682	否	是	103		7.4	5.3	250	38	1.88	40.52	>5	48.49	>37	46.49	>35	8.08	>7	2.819148936	>2.2	704.787234	132.9787234	50	开放
男	73	Corpus	Single	2021/12/16	oral	其他	是	3	是	是	否	否	否	否	否	否	否	是	否	否	是	是	低	74	170	25.60553633	否	是	123		9.2	5.6	185	40.2	2.24	48.37	>5	14.49	<37	44.95	>35	7.83	>7	2.5	>2.2	462.5	82.58928571	51	腹腔镜
男	84	Corpus	Married	2022/2/16	XELOX	其他	是	3	否	否	否	否	否	否	否	否	否	否	否	是	是	否	低	70	178	22.09317005	否	是	114		6.08	3.98	105	37.4	1.616	1.92	<5	2.68	<37	46.49	>35	1.94	<7	2.462871287	>2.2	258.6014851	64.97524752	38	开放
男	75	Corpus	Married	2022/2/22	FOLFOX	其他	是	3	是	否	否	是	否	否	否	否	否	是	是	否	是	是	中	90	165	33.05785124	否	是	123		7.78	5.07	207	34.7	1.956	6.57	>5	77.46	>37	15.46	<35	19.58	>7	2.59202454	>2.2	536.5490798	105.8282209	35	腹腔镜
女	80	Antrum	Married	2022/3/10	XELOX	其他	是	3	否	否	否	否	否	否	否	否	否	否	否	否	是	否	低	42	148	19.17457999	否	是	116		5.7	3.2	156	39.4	1.54	45.51	>5	20.33	<37	18.33	<35	3.39	<7	2.077922078	<2.2	324.1558442	101.2987013	34	腹腔镜
男	93	Antrum	Divorced	2022/4/7	oral	其他	是	4	否	否	否	否	否	否	否	否	否	否	否	是	是	是	中	70	165	25.71166208	否	是	92		7.2	4.2	115	33.3	1.84	16.78	>5	2.18	<37	44.95	>35	33.34	>7	2.282608696	>2.2	262.5	62.5	37	开放
男	84	Cardia	Married	2022/4/28	FOLFOX	其他	是	4	否	否	否	否	否	否	否	否	否	是	否	是	是	是	高	60	170	20.76124567	否	是	94		9.34	7.48	248	28.6	2.268	16.78	>5	12	<37	46.49	>35	33.34	>7	3.298059965	>2.2	817.9188713	109.3474427	50	开放
男	80	Corpus	Divorced	2022/4/19	FLOT	其他	是	4	否	否	否	否	否	否	否	否	否	否	否	否	是	否	低	63	168	22.32142857	否	是	109		8.38	5.45	176	35.3	2.076	16.78	>5	37.66	>37	46.49	>35	33.34	>7	2.625240848	>2.2	462.0423892	84.77842004	46	开放
男	78	Antrum	Married	2022/5/11	FOLFOX	其他	是	4	否	否	否	否	否	否	否	否	否	否	是	否	是	否	低	66	170	22.83737024	否	是	94		7.2	4.4	253	32.7	1.84	22.14	>5	2	<37	46.49	>35	20	>7	2.391304348	>2.2	605	137.5	46	开放
男	75	Antrum	Married	2022/5/20	FOLFOX	其他	是	3	否	否	否	否	否	否	否	否	否	否	否	否	是	是	低	70	165	25.71166208	是	是	90		8.3	5.6	238	32.6	2.06	16.78	>5	55.23	>37	53.23	>35	33.34	>7	2.718446602	>2.2	646.9902913	115.5339806	47	开放
女	71	Antrum	Married	2022/5/16	SOX	其他	是	3	否	否	否	否	否	否	否	否	否	否	否	否	是	否	低	62.5	160	24.4140625	否	是	139		8.26	4.31	174	43.6	2.052	16.78	>5	37.66	>37	46.49	>35	33.34	>7	2.100389864	<2.2	365.4678363	84.79532164	50	开放
女	76	Antrum	Married	2022/6/14	FOLFOX	其他	是	3	是	否	否	否	是	否	否	否	否	否	否	否	是	否	低	57	160	22.265625	是	是	85		7.8	4.6	181	34.1	1.96	16.78	>5	28.1	<37	46.49	>35	33.34	>7	2.346938776	>2.2	424.7959184	92.34693878	50	开放
女	74	Cardia	Unknown	2022/7/12	其他	其他	是	2	否	否	否	否	否	否	否	否	否	否	否	否	是	是	低	65	150	28.88888889	否	是	108		8.7	5.5	184	38.1	2.14	9.76	>5	50.81	>37	48.81	>35	58.47	>7	2.570093458	>2.2	472.8971963	85.98130841	46	开放
男	70	Corpus	Single	2022/7/7	oral	其他	是	2	是	否	否	是	否	否	否	否	否	否	否	否	是	否	低	65	180	20.0617284	是	是	130		8.09	4.93	243	37.3	2.018	2.67	<5	70.87	>37	68.87	>35	11.81	>7	2.443012884	>2.2	593.6521308	120.4162537	50	开放
女	81	Antrum	Married	2018/1/30	XELOX	其他	是	4	否	否	否	否	否	否	否	否	否	否	是	否	是	否	低	53	160	20.703125	否	是	119		8.66	4.17	191	36.4	2.132	13.84	>5	93.77	>37	81.77	>35	48.96	>7	1.955909944	<2.2	373.5787992	89.58724203	46	开放
女	77	Cardia	Married	2018/1/31	SOX	其他	是	4	是	否	否	否	否	否	否	是	否	否	否	否	是	否	低	78	170	26.98961938	否	是	124		5.8	4	80	35.7	1.56	43.42	>5	2.65	<37	53.23	>35	33.34	>7	2.564102564	>2.2	205.1282051	51.28205128	45	开放
男	73	Cardia	Single	2018/3/9	FOLFOX	其他	是	4	否	否	否	否	否	否	否	否	否	否	是	否	是	是	低	73	169	25.55932916	否	是	127		14.53	10.3	242	33.2	3.306	16.78	>5	19.84	<37	53.23	>35	33.34	>7	3.115547489	>2.2	753.9624924	73.20024198	51	开放
女	77	Antrum	Married	2018/3/16	oral	其他	是	4	否	否	否	否	否	否	否	否	否	否	否	否	是	否	低	60	155	24.97398543	是	是	110		8.7	5.2	425	37.6	2.14	4.83	<5	52.27	>37	50.27	>35	25.38	>7	2.429906542	>2.2	1032.71028	198.5981308	45	开放
女	75	Antrum	Single	2018/4/13	XELOX	其他	是	4	否	否	否	否	否	否	否	否	否	否	是	否	是	是	低	52	160	20.3125	否	是	101		8	4.7	196	36.3	2	3.49	<5	37.66	>37	48.81	>35	33.34	>7	2.35	>2.2	460.6	98	45	开放
女	76	Corpus	Single	2018/5/16	FOLFOX	其他	是	3	否	否	否	否	否	否	否	否	否	是	否	否	是	否	低	47	143	22.984009	否	是	117		9.3	6.2	355	32.5	2.26	7.02	>5	37.66	>37	46.49	>35	61	>7	2.743362832	>2.2	973.8938053	157.079646	49	开放
男	81	Cardia	Unknown	2018/5/27	SOX	其他	是	3	否	否	否	否	否	否	否	否	否	否	是	否	是	是	低	62.5	165	22.95684114	否	是	133		7.1	4.2	145	34.7	1.82	3.81	<5	20	<37	50	>35	20	>7	2.307692308	>2.2	334.6153846	79.67032967	50	开放
女	73	Cardia	Single	2018/6/6	FOLFOX	其他	是	3	否	否	否	否	否	否	否	否	否	否	否	否	是	是	低	55	160	21.484375	否	是	130		6.4	3.7	72	41.9	1.68	5.08	>5	37.66	>37	46.49	>35	61	>7	2.202380952	>2.2	158.5714286	42.85714286	48	腹腔镜
女	74	Cardia	Single	2018/6/14	XELOX	其他	是	3	否	否	否	否	否	否	否	否	否	是	否	否	是	是	低	70	158	28.04037814	否	是	119		7.9	5.1	191	35.4	1.98	5.08	>5	20.49	<37	18.49	<35	33.34	>7	2.575757576	>2.2	491.969697	96.46464646	50	开放
女	76	Corpus	Single	2018/4/10	SOX	其他	是	3	否	否	否	否	否	否	否	否	否	否	否	否	是	否	低	60	165	22.03856749	否	是	75		13.7	10.5	333	29.4	3.14	2.91	<5	56.2	>37	53.23	>35	61	>7	3.343949045	>2.2	1113.535032	106.0509554	49	开放
男	72	Antrum	Married	2018/4/12	oral	其他	是	3	否	否	否	否	否	否	否	否	否	否	否	是	是	是	低	80	170	27.6816609	否	是	133		7.1	4.34	203	33.1	1.82	3.6	<5	66	>37	64	>35	61	>7	2.384615385	>2.2	484.0769231	111.5384615	50	开放
女	73	Cardia	Married	2018/5/17	FOLFOX	其他	是	3	否	否	否	否	否	否	否	否	否	否	是	否	是	是	低	47	149	21.17021756	否	是	114		8.1	4.8	209	34.5	2.02	5.08	>5	56.2	>37	54.2	>35	9.37	>7	2.376237624	>2.2	496.6336634	103.4653465	53	开放
女	71	Corpus	Single	2018/5/17	FOLFOX	其他	是	3	否	否	否	否	否	否	否	否	否	否	否	否	是	否	低	56	161	21.60410478	是	是	117		7.7	4.4	242	38.3	1.94	5.08	>5	56.2	>37	53.23	>35	33.34	>7	2.268041237	>2.2	548.8659794	124.742268	54	开放
男	72	Cardia	Single	2018/6/1	oral	其他	是	3	是	否	否	是	否	否	否	否	否	是	否	否	是	否	低	70	168	24.8015873	否	是	144		7.6	4.3	165	31.2	1.92	5.08	>5	56.2	>37	53.23	>35	33.34	>7	2.239583333	>2.2	369.53125	85.9375	55	开放
男	71	Cardia	Married	2018/5/31	FLOT	其他	是	3	否	否	否	否	否	否	否	否	否	否	否	否	是	否	低	75	175	24.48979592	否	是	137		6.2	3.7	158	38.6	1.64	4.58	<5	56.2	>37	53.23	>35	33.34	>7	2.256097561	>2.2	356.4634146	96.34146341	56	开放
男	78	Cardia	Married	2018/9/28	XELOX	其他	是	2	是	否	是	否	否	否	否	否	否	是	是	否	是	否	低	70	165	25.71166208	否	是	141		6.5	4	185	33.6	1.7	3.6	<5	12.03	<37	53.23	>35	33.34	>7	2.352941176	>2.2	435.2941176	108.8235294	60	开放
男	72	Cardia	Single	2018/7/26	SOX	其他	是	2	否	否	否	否	否	否	否	否	否	是	否	否	是	否	中	54	162	20.57613169	是	是	119		8.4	5.9	172	39.9	2.08	5.08	>5	20	<37	18	<35	33.34	>7	2.836538462	>2.2	487.8846154	82.69230769	46	开放
男	74	Corpus	Married	2018/9/18	XELOX	其他	是	4	否	否	否	否	否	否	否	否	否	否	否	否	是	否	低	64	168	22.67573696	否	是	93		6.91	3.45	185	32.9	1.782	3.6	<5	7.75	<37	53.23	>35	9.21	>7	1.936026936	<2.2	358.1649832	103.8159371	48	开放
男	73	Corpus	Divorced	2018/9/21	SOX	其他	是	4	否	否	否	否	否	否	否	否	否	是	是	否	是	是	低	65	170	22.49134948	否	是	122		6.9	3.5	205	39.1	1.78	4.5	<5	56.2	>37	6.74	<35	61	>7	1.966292135	<2.2	403.0898876	115.1685393	49	开放
男	81	Cardia	Single	2018/8/21	SOX	其他	是	4	否	否	否	否	否	否	否	否	否	否	否	否	是	否	低	55	171	18.80920625	否	是	92		18.8	16	98	34.2	4.16	2.91	<5	56.2	>37	53.23	>35	61	>7	3.846153846	>2.2	376.9230769	23.55769231	50	腹腔镜
女	74	Antrum	Married	2018/9/13	SOX	其他	是	4	否	否	否	否	否	否	否	否	否	是	否	否	是	是	低	60	160	23.4375	否	是	122		7.2	3.8	173	36.8	1.84	3.22	<5	14.32	<37	12.32	<35	33.34	>7	2.065217391	<2.2	357.2826087	94.02173913	51	开放
男	71	Antrum	Single	2018/9/19	XELOX	其他	是	4	否	否	否	否	否	否	否	否	否	否	否	否	是	否	低	70	167	25.0995016	是	是	69		12.9	9.4	337	32	2.98	2.06	<5	8.19	<37	53.23	>35	61	>7	3.154362416	>2.2	1063.020134	113.0872483	52	开放
男	73	Cardia	Married	2018/10/10	FOLFOX	其他	是	4	否	否	否	否	否	否	否	否	否	否	否	否	是	否	低	53	165	19.46740129	是	是	100		5.9	3.8	85	34.3	1.58	7.55	>5	2.99	<37	0.99	<35	0.5	<7	2.405063291	>2.2	204.4303797	53.79746835	51	开放
男	83	Antrum	Married	2018/10/24	oral	其他	是	4	否	否	否	否	否	否	否	否	否	是	是	否	是	是	低	66	165	24.24242424	否	是	114		7.9	5	247	35.2	1.98	7.55	>5	9.01	<37	26.69	<35	1.5	<7	2.525252525	>2.2	623.7373737	124.7474747	52	开放
女	75	Corpus	Single	2019/1/8	XELOX	其他	是	3	是	否	否	否	是	否	否	否	否	否	否	否	是	是	低	68	160	26.5625	是	是	75		8.5	5	270	34.3	2.1	7.55	>5	56.2	>37	26.69	<35	4.78	<7	2.380952381	>2.2	642.8571429	128.5714286	51	开放
女	73	Antrum	Married	2019/2/20	SOX	其他	是	3	否	否	否	否	否	否	否	否	否	否	否	否	是	否	低	64	157	25.96454217	否	是	130		8.4	4.7	197	41	2.08	4.33	<5	56.2	>37	26.69	<35	4.78	<7	2.259615385	>2.2	445.1442308	94.71153846	47	开放
男	74	Fundus	Single	2019/3/21	oral	其他	是	3	否	否	否	否	否	否	否	否	否	否	是	否	是	否	低	71	170	24.56747405	否	是	132		7	4	116	38.5	1.8	7.55	>5	56.34	>37	8.7	<35	1.78	<7	2.222222222	>2.2	257.7777778	64.44444444	51	腹腔镜
男	71	Cardia	Divorced	2019/2/18	FOLFOX	其他	是	2	是	否	否	是	否	否	否	否	否	否	否	否	是	否	低	59.5	162	22.6718488	否	是	140		8.1	4.5	190	37.3	2.02	4.74	<5	82.1	>37	10.04	<35	2.01	<7	2.227722772	>2.2	423.2673267	94.05940594	46	开放
男	81	Cardia	Married	2019/2/27	FLOT	其他	是	2	否	否	否	否	否	否	否	否	否	否	否	否	是	否	低	44	155	18.31425598	是	是	89		6.7	3.8	267	32.8	1.74	7.55	>5	28.69	<37	26.69	<35	4.78	<7	2.183908046	<2.2	583.1034483	153.4482759	48	腹腔镜
男	73	Corpus	Married	2019/3/13	oral	其他	是	2	否	否	否	否	否	否	否	否	否	是	否	否	是	是	低	70	175	22.85714286	否	是	160		6.8	3.4	156	37.8	1.76	7.55	>5	56.34	>37	26.69	<35	0.33	<7	1.931818182	<2.2	301.3636364	88.63636364	50	开放
女	71	Cardia	Single	2019/3/15	XELOX	其他	是	2	是	否	否	否	否	否	是	否	否	否	否	否	是	否	低	45	154	18.97453196	是	是	111		7	4.32	138	35	1.8	2.15	<5	8.94	<37	6.94	<35	1.49	<7	2.4	>2.2	331.2	76.66666667	51	开放
男	77	Antrum	Single	2019/4/16	SOX	其他	是	4	否	否	否	否	否	否	否	否	否	否	否	否	是	否	低	60	155	24.97398543	否	是	100		6.4	3.8	114	31.8	1.68	7.55	>5	86.92	>37	13.34	<35	31.15	>7	2.261904762	>2.2	257.8571429	67.85714286	50	开放
男	75	Antrum	Married	2019/5/21	oral	其他	是	4	否	否	否	否	否	否	否	否	否	是	是	否	是	是	低	60	165	22.03856749	是	是	129		7	4.3	194	36.1	1.8	14.26	>5	10.91	<37	98.91	>35	66.82	>7	2.388888889	>2.2	463.4444444	107.7777778	46	开放
男	74	Cardia	Married	2019/5/29	SOX	其他	是	4	否	否	否	否	否	否	否	否	否	否	否	否	是	是	低	67	167	24.02380867	否	是	114		7.7	4.9	143	40	1.94	1.25	<5	56.34	>37	54.34	>35	9.39	>7	2.525773196	>2.2	361.185567	73.71134021	48	开放
女	77	Cardia	Single	2019/4/11	SOX	其他	是	4	否	否	否	否	否	否	否	否	否	否	否	否	是	否	低	58	163	21.8299522	否	是	132		7.3	4.6	153	43	1.86	5.08	>5	5.58	<37	54.34	>35	0.93	<7	2.47311828	>2.2	378.3870968	82.25806452	51	开放
男	79	Antrum	Divorced	2019/5/6	FOLFOX	其他	是	4	否	否	否	否	否	否	否	否	否	否	否	否	是	否	低	60	157	24.34175829	否	是	147		9.81	5.81	222	40.5	2.362	2.91	<5	14.47	<37	12.47	<35	2.41	<7	2.459779848	>2.2	546.0711262	93.98814564	47	腹腔镜
女	73	Cardia	Single	2019/5/8	FOLFOX	其他	是	3	是	否	否	是	否	否	否	否	否	否	是	否	是	是	低	63	150	28	否	是	118		7.3	4.3	275	37.6	1.86	7.55	>5	56.34	>37	54.34	>35	0.33	<7	2.311827957	>2.2	635.7526882	147.8494624	48	开放
男	81	Antrum	Married	2019/5/30	FLOT	其他	是	3	否	否	否	否	否	否	否	否	否	否	是	否	是	否	低	56	164	20.82093992	是	是	130		8.7	5.2	223	34.1	2.14	5.14	>5	20	<37	67	>35	20	>7	2.429906542	>2.2	541.8691589	104.2056075	52	开放
女	74	Cardia	Married	2019/6/18	FLOT	其他	是	3	否	否	否	否	否	否	否	否	否	否	否	否	是	否	低	50	152	21.64127424	否	是	92		5	2.5	81	35.4	1.4	8.42	>5	56	>37	67	>35	20	>7	1.785714286	<2.2	144.6428571	57.85714286	45	开放
男	85	Corpus	Single	2019/6/5	XELOX	其他	是	3	否	否	否	否	否	否	否	否	否	否	否	否	是	是	低	72	170	24.91349481	否	是	61		6.4	4.6	285	23.1	1.68	2.04	<5	15.34	<37	13.34	<35	2.56	<7	2.738095238	>2.2	780.3571429	169.6428571	47	开放
女	71	Antrum	Married	2019/6/27	oral	其他	是	3	否	否	否	否	否	否	否	否	否	否	是	否	是	否	中	60	160	23.4375	是	是	83		8.22	5.89	311	38	2.044	2.91	<5	3.12	<37	1.12	<35	0.52	<7	2.881604697	>2.2	896.1790607	152.1526419	50	开放
女	74	Corpus	Married	2019/6/19	SOX	其他	是	3	是	否	否	否	否	否	否	否	是	否	否	否	是	否	低	61	156	25.06574622	否	是	126		5.6	3.6	195	38.2	1.52	2.91	<5	56.34	>37	3.5	<35	0.92	<7	2.368421053	>2.2	461.8421053	128.2894737	45	开放
男	79	Antrum	Married	2019/9/12	oral	其他	是	2	否	否	否	否	否	否	否	否	否	否	否	否	是	是	低	58	161	22.37567995	否	是	124		10.9	8.1	176	31.4	2.58	12.46	>5	19.46	<37	17.46	<35	36.58	>7	3.139534884	>2.2	552.5581395	68.21705426	47	开放
男	71	Antrum	Single	2019/10/11	FOLFOX	其他	是	2	否	否	否	否	否	否	否	否	否	是	否	否	是	是	低	62	165	22.77318641	否	是	79		13.4	10.3	271	31.7	3.08	3.05	<5	56.34	>37	44.95	>35	7.83	>7	3.344155844	>2.2	906.2662338	87.98701299	51	开放
男	70	Corpus	Married	2019/8/9	FOLFOX	其他	是	2	否	否	否	否	否	否	否	否	否	否	是	否	是	否	低	88	169	30.8112461	是	是	135		7.2	4	233	36.2	1.84	3.99	<5	26.45	<37	24.45	<35	4.41	<7	2.173913043	<2.2	506.5217391	126.6304348	52	腹腔镜
女	70	Cardia	Married	2019/10/16	FLOT	其他	是	2	是	否	是	否	否	否	否	否	否	否	否	否	是	是	低	53	155	22.0603538	否	是	75		17	14	177	36.5	3.8	2.4	<5	56.34	>37	22.5	<35	4.08	<7	3.684210526	>2.2	652.1052632	46.57894737	45	腹腔镜
男	70	Pylorus	Married	2019/9/27	FLOT	其他	是	4	否	否	否	否	否	否	否	否	否	是	否	否	是	否	低	58	165	21.30394858	否	是	136		10.9	7.7	289	37.1	2.58	3.13	<5	2.59	<37	54.34	>35	0.43	<7	2.984496124	>2.2	862.5193798	112.0155039	47	开放
男	73	Cardia	Married	2019/10/10	FLOT	其他	是	4	否	否	否	否	否	否	否	否	否	是	否	否	是	是	低	70	168	24.8015873	否	是	128		12	7.8	213	38.5	2.8	21.84	>5	56.34	>37	4.23	<35	1.04	<7	2.785714286	>2.2	593.3571429	76.07142857	48	开放
男	82	Corpus	Single	2019/9/5	SOX	其他	是	4	是	否	是	否	否	否	否	否	否	否	否	否	是	否	低	46	157	18.66201469	否	是	111		7.6	5	199	33.3	1.92	2.14	<5	6.46	<37	4.46	<35	1.08	<7	2.604166667	>2.2	518.2291667	103.6458333	52	开放
男	72	Corpus	Single	2019/10/9	oral	其他	是	4	否	否	否	否	否	否	否	否	否	否	否	是	是	否	低	78	174	25.76298058	否	是	150		7.97	4.46	224	37.7	1.994	1.72	<5	12	<37	16.92	<35	69.82	>7	2.23671013	>2.2	501.0230692	112.337011	49	开放
男	80	Antrum	Divorced	2019/10/14	SOX	其他	是	4	否	否	否	否	否	否	否	否	否	否	否	否	是	否	低	65	168	23.03004535	否	是	96		13.6	10.5	212	31.9	3.12	87.49	>5	5.2	<37	54.34	>35	0.87	<7	3.365384615	>2.2	713.4615385	67.94871795	50	开放
女	75	Antrum	Single	2019/11/5	SOX	其他	是	4	否	否	否	否	否	否	否	否	否	否	否	否	是	否	低	46.5	156	19.10749507	否	是	117		6.8	4.1	133	41	1.76	1	<5	8.51	<37	54.34	>35	1.42	<7	2.329545455	>2.2	309.8295455	75.56818182	51	开放
男	70	Cardia	Married	2019/11/14	SOX	其他	是	4	否	否	否	否	否	否	否	否	否	否	否	否	是	否	低	58	165	21.30394858	否	是	138		6.2	3.3	170	41.7	1.64	1.51	<5	20.33	<37	54.34	>35	0.33	<7	2.012195122	<2.2	342.0731707	103.6585366	45	开放
男	76	Fundus	Single	2019/11/12	XELOX	其他	是	3	否	否	否	否	否	否	否	否	否	否	否	否	是	否	低	76	167	27.25088745	否	是	114		9.3	5.5	173	43.7	2.26	2.78	<5	20.33	<37	44.95	>35	7.83	>7	2.433628319	>2.2	421.0176991	76.54867257	47	开放
女	81	Antrum	Unknown	2019/12/6	oral	其他	是	3	否	否	否	否	否	否	否	否	否	否	否	否	是	是	低	64	158	25.63691716	否	是	105		9.6	6.4	246	35.2	2.32	3.75	<5	12.3	<37	44.95	>35	7.83	>7	2.75862069	>2.2	678.6206897	106.0344828	50	开放
女	70	Antrum	Married	2019/12/10	XELOX	其他	是	3	否	否	否	否	否	否	否	否	否	否	是	否	是	否	低	50	160	19.53125	是	是	80		9.2	6.7	273	35.5	2.24	4.98	<5	20.33	<37	1	<35	0.33	<7	2.991071429	>2.2	816.5625	121.875	51	开放
男	72	Antrum	Married	2019/10/24	FLOT	其他	是	3	否	否	否	否	否	否	否	否	否	是	是	否	是	是	中	64	173	21.383942	否	是	79		8.8	6.2	377	30.9	2.16	48.37	>5	14.49	<37	44.95	>35	7.83	>7	2.87037037	>2.2	1082.12963	174.537037	35	开放
男	72	Antrum	Married	2019/12/3	SOX	其他	是	3	否	否	否	否	否	否	否	否	否	否	否	否	是	否	低	82	176	26.47210744	是	是	168		7.5	4.2	196	44	1.9	3.6	<5	37.17	>37	35.17	>35	6.2	<7	2.210526316	>2.2	433.2631579	103.1578947	50	开放
女	90	Corpus	Single	2020/2/11	XELOX	其他	是	2	是	是	否	否	否	否	是	否	否	否	否	否	是	否	低	46	145	21.87871581	否	是	81		6.85	4.17	215	33.8	1.77	2.24	<5	20.33	<37	3.87	<35	0.98	<7	2.355932203	>2.2	506.5254237	121.4689266	29	开放
男	81	Pylorus	Married	2020/2/10	oral	其他	是	2	否	否	否	否	否	否	否	否	否	否	否	否	是	否	低	70	168	24.8015873	否	是	61		6.7	4.1	191	28.5	1.74	45.51	>5	20.33	<37	18.33	<35	3.39	<7	2.356321839	>2.2	450.0574713	109.7701149	33	开放
女	76	Antrum	Married	2020/3/31	XELOX	其他	是	4	否	否	否	否	否	否	否	否	否	是	是	是	是	否	高	52	155	21.64412071	是	是	84		9.34	5.87	269	38.9	2.268	1.48	<5	9.85	<37	7.85	<35	1.64	<7	2.588183422	>2.2	696.2213404	118.6067019	50	开放
男	75	Antrum	Married	2020/4/16	oral	其他	是	4	否	否	否	否	否	否	否	否	否	是	否	否	是	否	低	60	168	21.2585034	否	是	123		15.8	13.52	168	31	3.56	3.76	<5	4.24	<37	44.95	>35	7.83	>7	3.797752809	>2.2	638.0224719	47.19101124	51	开放
男	74	Cardia	Married	2020/5/14	FOLFOX	其他	是	4	否	否	否	否	否	否	否	否	否	是	是	否	是	是	中	52	169	18.20664543	否	是	75		7.5	5	348	39.3	1.9	3.6	<5	2.18	<37	44.95	>35	7.83	>7	2.631578947	>2.2	915.7894737	183.1578947	32	开放
男	77	Cardia	Married	2020/5/22	FLOT	其他	是	4	是	是	否	否	否	否	否	否	是	否	否	否	是	否	低	62	165	22.77318641	是	是	90		6.43	3.54	222	42.1	1.686	4.5	<5	2.18	<37	1	<35	0.33	<7	2.099644128	<2.2	466.1209964	131.6725979	50	腹腔镜
男	73	Corpus	Single	2020/3/10	FLOT	其他	是	4	否	否	否	否	否	否	否	否	否	否	否	否	是	否	低	56	168	19.84126984	否	是	115		8.97	5.23	226	36.6	2.194	2.31	<5	56	>37	1	<35	0.33	<7	2.383773929	>2.2	538.7329079	103.0082042	51	开放
男	72	Cardia	Single	2020/5/5	XELOX	其他	是	4	否	否	否	否	否	否	否	否	否	否	否	否	是	否	低	67	160	26.171875	否	是	77		8	5.4	187	34.1	2	99.62	>5	87.26	>37	53.23	>35	9.21	>7	2.7	>2.2	504.9	93.5	50	开放
男	78	Corpus	Single	2020/5/22	oral	其他	是	3	否	否	否	否	否	否	否	否	否	否	否	否	是	否	低	65	170	22.49134948	否	是	87		5.2	8	107	37.2	1.44	6.97	>5	44.19	>37	42.19	>35	7.37	>7	5.555555556	>2.2	594.4444444	74.30555556	46	开放
女	71	Corpus	Married	2020/9/18	XELOX	其他	是	3	是	是	否	否	否	否	否	否	否	否	否	否	是	否	低	45	152	19.47714681	是	是	110		9.3	8.3	73	34	2.26	1.33	<5	8.21	<37	6.21	<35	1.37	<7	3.672566372	>2.2	268.0973451	32.30088496	50	开放
男	74	Corpus	Married	2020/8/7	SOX	其他	是	3	否	否	否	否	否	否	否	否	否	否	否	否	是	是	低	62	165	22.77318641	否	是	106		5.9	3	122	48.9	1.58	6.77	>5	1.38	<37	25.73	<35	4.62	<7	1.898734177	<2.2	231.6455696	77.21518987	46	开放
男	75	Corpus	Single	2020/8/14	其他	其他	是	3	否	否	否	否	否	否	否	否	否	否	否	否	是	是	低	70	170	24.22145329	否	是	125		7.21	3.87	155	36	1.842	1.98	<5	3.21	<37	1.21	<35	0.54	<7	2.100977199	<2.2	325.6514658	84.14766558	47	开放
男	78	Cardia	Married	2020/6/16	oral	其他	是	3	是	否	否	否	否	否	否	是	否	否	否	否	是	否	低	62	160	24.21875	否	是	114		6	3.7	128	42.2	1.6	2.62	<5	87.26	>37	1	<35	0.33	<7	2.3125	>2.2	296	80	50	开放
男	73	Cardia	Single	2020/7/15	FOLFOX	其他	是	3	否	否	否	否	否	否	否	否	否	否	否	否	是	是	低	70	170	24.22145329	否	是	100		9.3	3.3	200	43.2	2.26	58.13	>5	3.81	<37	1.81	<35	0.64	<7	1.460176991	<2.2	292.0353982	88.49557522	51	腹腔镜
男	70	Cardia	Single	2020/10/9	FLOT	其他	是	3	否	否	否	否	否	否	否	否	否	否	否	否	是	否	低	70	163	26.34649403	是	是	129		7.13	4.2	227	33	1.826	1.04	<5	14.97	<37	12.97	<35	2.5	<7	2.300109529	>2.2	522.1248631	124.3154436	35	腹腔镜
女	79	Corpus	Single	2020/9/17	oral	其他	是	2	否	否	否	否	否	否	否	否	否	否	否	否	是	否	低	53	147	24.52681753	否	是	97		10.6	7.7	272	37.3	2.52	1.52	<5	4.21	<37	2.21	<35	0.7	<7	3.055555556	>2.2	831.1111111	107.9365079	27	开放
男	73	Antrum	Married	2020/9/16	SOX	其他	是	2	否	否	否	否	否	否	否	否	否	是	否	否	是	是	低	52	155	21.64412071	否	是	135		12.18	7.42	234	36.6	2.836	2.18	<5	30.8	<37	28.8	<35	5.13	<7	2.616361072	>2.2	612.2284908	82.51057828	28	开放
男	78	Cardia	Divorced	2020/10/8	SOX	其他	是	2	否	否	否	否	否	否	否	否	否	否	否	否	是	是	低	77.5	175	25.30612245	否	是	114		6	3.6	125	39.5	1.6	27.24	>5	87.26	>37	1	<35	0.33	<7	2.25	>2.2	281.25	78.125	50	开放
男	70	Antrum	Married	2020/10/15	XELOX	其他	是	2	否	否	否	否	否	否	否	否	否	否	否	否	是	否	低	69.5	168	24.62443311	否	是	138		8.62	5.42	170	39.8	2.124	2.8	<5	87.26	>37	53.23	>35	9.21	>7	2.551789077	>2.2	433.8041431	80.03766478	51	开放
男	71	Cardia	Married	2020/10/9	其他	其他	是	4	是	否	否	否	否	否	否	是	否	否	否	否	是	否	低	72	162	27.43484225	否	是	96		6.5	7.9	159	38.5	1.7	2.91	<5	20	<37	10.04	<35	2.01	<7	4.647058824	>2.2	738.8823529	93.52941176	47	开放
男	73	Cardia	Married	2020/12/9	SOX	其他	是	4	否	否	否	否	否	否	否	否	否	否	否	否	是	是	低	73	166	26.4915082	是	是	88		6.68	3.66	215	38	1.736	5.89	>5	30.9	<37	28.9	<35	21.82	>7	2.108294931	<2.2	453.2834101	123.8479263	48	开放
男	79	Cardia	Married	2020/11/11	其他	其他	是	3	否	否	否	否	否	否	否	否	否	否	否	否	是	是	低	75	176	24.21229339	否	是	129		6.09	3.28	198	41.8	1.618	5.85	>5	87.26	>37	85.26	>35	14.54	>7	2.027194067	<2.2	401.3844252	122.3733004	50	开放
女	73	Corpus	Single	2020/12/15	XELOX	其他	是	3	否	否	否	否	否	否	否	否	否	否	否	否	是	否	低	54	158	21.63114885	是	是	79		6	3.8	268	35.3	1.6	4.31	<5	59.02	>37	10.04	<35	2.01	<7	2.375	>2.2	636.5	167.5	32	开放
男	70	Cardia	Single	2021/1/27	SOX	其他	是	3	否	否	否	否	否	否	否	否	否	否	否	是	是	是	低	70	162	26.6727633	否	是	140		8.28	5.59	163	40.9	2.056	2.8	<5	87.26	>37	6.74	<35	1.46	<7	2.718871595	>2.2	443.17607	79.28015564	29	开放
女	83	Corpus	Single	2015/1/22	SOX	其他	是	3	否	否	否	否	否	否	否	否	否	否	否	否	是	是	低	45	153	19.22337562	否	是	110		7.6	9.6	145	39.7	1.92	4.5	<5	2.28	<37	0.28	<35	0.38	<7	5	>2.2	725	75.52083333	50	开放
男	77	Antrum	Married	2015/3/14	FOLFOX	其他	是	2	是	否	否	否	是	否	否	否	否	否	否	否	是	否	低	65	169	22.75830678	否	是	87		11.49	9.25	284	33.9	2.698	1	<5	56.2	>37	54.2	>35	9.37	>7	3.42846553	>2.2	973.6842105	105.2631579	49	腹腔镜
男	80	Antrum	Married	2015/4/11	FLOT	其他	是	2	否	否	否	否	否	否	否	否	否	是	否	是	是	否	中	60	164	22.30814991	否	是	91		7.1	4.6	248	29.3	1.82	5.08	>5	56.2	>37	6.74	<35	1.46	<7	2.527472527	>2.2	626.8131868	136.2637363	51	开放
男	77	Antrum	Married	2015/5/9	XELOX	其他	是	2	否	否	否	否	否	否	否	否	否	否	否	否	是	是	低	60	168	21.2585034	否	是	128		7.53	4.59	154	36.3	1.906	2.91	<5	5.75	<37	6.74	<35	1.46	<7	2.40818468	>2.2	370.8604407	80.79748164	47	开放
男	75	Cardia	Married	2015/5/8	SOX	其他	是	4	否	否	否	否	否	否	否	否	否	否	否	否	是	否	低	59	160	23.046875	是	是	94		6.7	3.64	147	33.7	1.74	3.6	<5	12.03	<37	10.03	<35	2.01	<7	2.091954023	<2.2	307.5172414	84.48275862	50	开放
男	70	Corpus	Single	2015/7/9	oral	其他	是	4	是	否	是	否	否	否	否	否	否	否	否	否	是	是	低	72	160	28.125	否	是	123		11.04	5.83	184	35.4	2.608	2.91	<5	2.01	<37	12.35	<35	0.34	<7	2.235429448	>2.2	411.3190184	70.55214724	51	开放
男	70	Cardia	Single	2015/7/22	XELOX	其他	是	4	否	否	否	否	否	否	否	否	否	否	是	否	是	是	低	55	165	20.2020202	否	是	137		8.37	5.27	196	38.8	2.074	4.58	<5	2.25	<37	12.35	<35	0.38	<7	2.540983607	>2.2	498.0327869	94.50337512	46	开放
女	78	Antrum	Married	2015/8/13	XELOX	其他	是	4	否	否	否	否	否	否	否	否	否	是	否	是	是	是	中	52	159	20.56880661	是	是	103		7.1	4.5	201	38.3	1.82	4.5	<5	7.75	<37	6.74	<35	1.46	<7	2.472527473	>2.2	496.978022	110.4395604	48	腹腔镜
女	76	Antrum	Single	2015/10/15	oral	其他	是	4	是	否	否	否	否	否	是	否	否	是	是	否	是	否	中	43	155	17.89802289	否	是	97		7.88	7.98	88	32	1.976	1.87	<5	20.76	<37	18.76	<35	3.46	<7	4.038461538	>2.2	355.3846154	44.53441296	33	开放
男	70	Cardia	Married	2015/10/24	SOX	其他	是	3	否	否	否	否	否	否	否	否	否	否	否	否	是	否	低	65	165	23.87511478	否	是	86		6.47	10.26	267	34.3	1.694	0	<5	9.01	<37	7.01	<35	1.5	<7	6.056670602	>2.2	1617.131051	157.6151122	28	腹腔镜
女	74	Antrum	Married	2015/10/22	FLOT	其他	是	3	否	否	否	否	否	否	否	否	否	否	否	否	是	是	低	56	159	22.15102251	否	是	102		6.9	7.5	132	34.4	1.78	1.63	<5	13.2	<37	11.2	<35	2.2	<7	4.213483146	>2.2	556.1797753	74.15730337	29	开放
男	72	Antrum	Married	2015/11/7	FLOT	其他	是	3	是	是	否	否	否	否	否	否	否	否	否	否	是	是	低	85	160	33.203125	否	是	116		6.36	8.35	108	40.6	1.672	10.72	>5	67.28	>37	10.04	<35	2.01	<7	4.994019139	>2.2	539.354067	64.59330144	50	开放
男	71	Antrum	Married	2015/12/12	XELOX	其他	是	3	否	否	否	否	否	否	否	否	否	否	否	否	是	是	低	60	168	21.2585034	是	是	132		5.9	6.6	107	39.4	1.58	2.07	<5	9.86	<37	7.86	<35	1.64	<7	4.17721519	>2.2	446.9620253	67.72151899	46	开放
男	76	Antrum	Single	2015/12/16	XELOX	其他	是	3	否	否	否	否	否	否	否	否	否	否	否	否	是	否	低	73	168	25.86451247	否	是	133		9.47	6.46	189	39.1	2.294	0	<5	15.84	<37	13.84	<35	2.64	<7	2.816041848	>2.2	532.2319093	82.38884045	49	开放
女	83	Antrum	Single	2015/12/18	oral	其他	是	3	是	否	否	否	否	否	否	是	否	否	否	否	是	是	低	50	150	22.22222222	否	是	100		9.3	3.3	200	36.3	2.26	2.52	<5	87.26	>37	5.2	<35	1.2	<7	1.460176991	<2.2	292.0353982	88.49557522	50	开放
男	74	Corpus	Divorced	2015/12/26	XELOX	其他	是	3	否	否	否	否	否	否	否	否	否	否	否	否	是	否	低	50	168	17.7154195	否	是	100		7.4	4.7	154	39.9	1.88	0	<5	87.26	>37	26.69	<35	4.78	<7	2.5	>2.2	385	81.91489362	45	开放
男	70	Pylorus	Married	2014/12/31	SOX	其他	是	3	否	否	否	否	否	否	否	否	否	否	否	否	是	否	低	72	163	27.09925101	否	是	85		7.77	5.57	239	31.5	1.954	8.73	>5	67.33	>37	65.33	>35	11.22	>7	2.850562948	>2.2	681.2845445	122.3132037	48	开放
男	77	Cardia	Married	2013/12/13	SOX	其他	是	1	是	否	否	否	否	否	是	否	否	否	否	否	是	是	低	60	160	23.4375	否	是	65		7.1	4.4	125	32.2	1.82	4.33	<5	87.26	>37	26.69	<35	4.78	<7	2.417582418	>2.2	302.1978022	68.68131868	49	开放
男	70	Cardia	Married	2014/1/23	oral	其他	是	2	否	否	否	否	否	否	否	否	否	否	是	否	是	否	低	84	179	26.21641022	是	是	150		9.2	6.2	173	44.5	2.24	1.08	<5	87.26	>37	8.7	<35	1.78	<7	2.767857143	>2.2	478.8392857	77.23214286	45	开放
女	73	Corpus	Unknown	2014/2/21	oral	其他	是	2	否	否	否	否	否	否	否	否	否	是	否	否	是	是	低	55	158	22.03172568	否	是	113		24.6	22.8	92	34.5	5.32	7.49	>5	71.45	>37	29.45	<35	38.58	>7	4.285714286	>2.2	394.2857143	17.29323308	46	开放
女	71	Cardia	Married	2014/3/3	FOLFOX	其他	是	2	是	否	是	否	否	否	否	否	否	否	否	否	是	否	低	50	150	22.22222222	否	是	123		8.21	5.89	163	40.3	2.042	2.58	<5	15.32	<37	13.32	<35	2.55	<7	2.884427032	>2.2	470.1616063	79.82370225	47	开放
女	78	Antrum	Married	2014/3/21	FOLFOX	其他	是	2	否	否	否	否	否	否	否	否	否	否	否	否	是	是	低	56	160	21.875	否	是	96		6.8	3.8	185	29.9	1.76	4.74	<5	82.1	>37	10.04	<35	2.01	<7	2.159090909	<2.2	399.4318182	105.1136364	48	开放
男	71	Antrum	Single	2014/3/12	FLOT	其他	是	2	否	否	否	否	否	否	否	否	否	是	否	否	是	否	低	82	165	30.11937557	是	是	96		11.2	6	230	35.4	2.64	1.71	<5	28.69	<37	26.69	<35	4.78	<7	2.272727273	>2.2	522.7272727	87.12121212	50	开放
男	77	Antrum	Unknown	2014/4/10	FLOT	其他	是	4	否	否	否	否	否	否	否	否	否	否	否	否	是	否	低	56	167	20.07960128	否	是	95		6.2	3.4	72	36.5	1.64	2.55	<5	87.26	>37	1	<35	0.33	<7	2.073170732	<2.2	149.2682927	43.90243902	51	腹腔镜
男	73	Cardia	Married	2014/3/21	XELOX	其他	是	4	否	否	否	否	否	否	否	否	否	否	否	否	是	否	低	55	160	21.484375	否	是	97		5.8	4	223	26.1	1.56	2.15	<5	8.94	<37	6.94	<35	1.49	<7	2.564102564	>2.2	571.7948718	142.9487179	51	开放
男	75	Cardia	Married	2014/3/28	SOX	其他	是	4	否	否	否	否	否	否	否	否	否	否	否	否	是	是	低	50.5	164	18.77602617	否	是	132		6.48	4.72	140	40.6	1.696	34.39	>5	45.73	>37	43.73	>35	24.29	>7	2.783018868	>2.2	389.6226415	82.54716981	46	开放
男	72	Corpus	Single	2014/4/9	XELOX	其他	是	4	否	否	否	否	否	否	否	否	否	否	否	否	是	否	低	65	170	22.49134948	是	是	94		6.7	4	343	38.1	1.74	1.98	<5	5.64	<37	26.69	<35	4.78	<7	2.298850575	>2.2	788.5057471	197.1264368	32	腹腔镜
男	83	Corpus	Single	2014/4/8	SOX	其他	是	4	否	否	否	否	否	否	否	否	否	否	否	否	是	是	中	76	160	29.6875	否	是	119		9.48	5.77	152	37.2	2.296	3.86	<5	49.78	>37	47.78	>35	8.3	>7	2.513066202	>2.2	381.9860627	66.20209059	33	开放
女	76	Cardia	Single	2014/4/22	其他	其他	是	4	是	否	否	否	是	否	否	否	否	否	否	否	是	否	低	65	160	25.390625	否	是	120		7.8	4.5	133	43.1	1.96	48.83	>5	17.35	<37	15.35	<35	2.89	<7	2.295918367	>2.2	305.3571429	67.85714286	35	开放
男	76	Cardia	Married	2014/4/30	XELOX	其他	是	4	否	否	否	否	否	否	否	否	否	否	否	否	是	否	低	55	166	19.95935549	是	是	92		7.3	4.7	282	38.1	1.86	32.44	>5	87.26	>37	1	<35	0.33	<7	2.52688172	>2.2	712.5806452	151.6129032	50	开放
男	72	Antrum	Single	2014/5/4	SOX	其他	是	4	否	否	否	否	否	否	否	否	否	是	是	否	是	否	低	62	167	22.23098713	是	是	133		7.8	5.2	204	35.3	1.96	7.55	>5	86.92	>37	13.34	<35	31.15	>7	2.653061224	>2.2	541.2244898	104.0816327	51	开放
女	71	Antrum	Single	2014/5/16	SOX	其他	是	4	否	否	否	否	否	否	否	否	否	否	否	否	是	否	低	49	159	19.38214469	否	是	102		7.5	4.7	138	36.5	1.9	1.65	<5	63.25	>37	21.25	<35	3.88	<7	2.473684211	>2.2	341.3684211	72.63157895	31	开放
男	71	Pylorus	Divorced	2014/5/15	XELOX	其他	是	4	否	否	否	否	否	否	否	否	否	是	否	是	是	是	低	73	168	25.86451247	是	是	141		7.8	5.4	108	38.6	1.96	14.26	>5	56.91	>37	48.91	>35	66.82	>7	2.755102041	>2.2	297.5510204	55.10204082	32	腹腔镜
女	90	Antrum	Single	2014/5/19	XELOX	其他	是	4	否	否	否	否	否	否	否	否	否	否	否	否	是	否	低	48	148	21.9138057	否	是	87		6.1	3.3	213	33.9	1.62	1.25	<5	56.34	>37	54.34	>35	9.39	>7	2.037037037	<2.2	433.8888889	131.4814815	34	开放
男	73	Cardia	Married	2014/5/26	SOX	其他	是	3	否	否	否	否	否	否	否	否	否	否	否	否	是	否	低	61	168	21.61281179	否	是	144		7.5	7.6	127	42.4	1.9	4.58	<5	37.66	>37	35.66	>35	6.28	<7	4	>2.2	508	66.84210526	49	开放
男	84	Antrum	Married	2014/6/10	oral	其他	是	3	是	否	否	否	否	否	是	否	否	否	否	是	是	否	低	75	170	25.95155709	否	是	108		10.2	6.6	388	33.7	2.44	4.5	<5	6.65	<37	4.65	<35	1.11	<7	2.704918033	>2.2	1049.508197	159.0163934	51	开放
男	73	Cardia	Married	2014/7/1	FLOT	其他	是	3	否	否	否	否	否	否	否	否	否	否	是	否	是	是	低	64	162	24.38652644	否	是	129		7.6	4.5	126	40.1	1.92	3.39	<5	5.04	<37	3.04	<35	0.84	<7	2.34375	>2.2	295.3125	65.625	46	开放
男	72	Antrum	Married	2014/7/31	FLOT	其他	是	3	否	否	否	否	否	否	否	否	否	否	否	否	是	否	低	59	170	20.41522491	是	是	114		11.9	8.4	142	39.3	2.78	5.14	>5	20	<37	12	<35	20	>7	3.021582734	>2.2	429.0647482	51.07913669	48	开放
男	76	Antrum	Single	2014/8/20	其他	其他	是	3	是	是	否	否	否	否	否	否	否	否	否	否	是	否	中	57	167	20.43816558	是	是	124		8.2	5.5	61	30	2.04	2.04	<5	15.34	<37	13.34	<35	2.56	<7	2.696078431	>2.2	164.4607843	29.90196078	51	开放
男	86	Antrum	Single	2014/8/28	SOX	其他	是	3	否	否	否	否	否	否	否	否	否	否	否	否	是	否	低	50.5	168	17.8925737	否	是	77		5.7	3.1	141	26.2	1.54	18.37	>5	20	<37	21	<35	20	>7	2.012987013	<2.2	283.8311688	91.55844156	45	开放
男	79	Pylorus	Married	2014/9/18	SOX	其他	是	3	否	否	否	否	否	否	否	否	否	否	否	否	是	是	低	62	170	21.4532872	是	是	86		7.3	3.8	252	34.6	1.86	1.32	<5	3.12	<37	1.12	<35	0.52	<7	2.043010753	<2.2	514.8387097	135.483871	46	开放
女	81	Antrum	Married	2014/9/24	其他	其他	是	3	否	否	否	否	否	否	否	否	否	是	否	否	是	是	低	62	160	24.21875	否	是	102		6	6.4	106	36.6	1.6	2.33	<5	35.79	<37	33.79	<35	5.97	<7	4	>2.2	424	66.25	28	开放
男	71	Antrum	Single	2014/10/9	SOX	其他	是	1	是	否	否	是	否	否	否	否	否	否	否	否	是	否	低	55	155	22.89281998	是	是	131		6	7.9	140	27.8	1.6	1	<5	2	<37	1	<35	0.33	<7	4.9375	>2.2	691.25	87.5	30	开放
男	72	Corpus	Single	2014/11/5	其他	其他	是	2	否	否	否	否	否	否	否	否	否	否	否	否	是	是	低	84.5	170	29.23875433	是	是	111		8.7	5.1	158	34.5	2.14	3.25	<5	11.33	<37	9.33	<35	1.89	<7	2.38317757	>2.2	376.5420561	73.8317757	33	开放
男	71	Antrum	Married	2014/11/11	SOX	其他	是	2	是	否	否	否	是	否	否	否	否	否	否	否	是	是	低	50	168	17.7154195	否	是	105		7	4	135	42.2	1.8	2.8	<5	3.33	<37	1.33	<35	0.56	<7	2.222222222	>2.2	300	75	50	开放
女	70	Cardia	Married	2014/11/25	其他	其他	是	2	否	否	否	否	否	否	否	否	否	否	是	否	是	否	低	56	160	21.875	否	是	121		7.7	4.6	112	39.5	1.94	16.78	>5	75.28	>37	73.28	>35	12.55	>7	2.371134021	>2.2	265.5670103	57.73195876	51	开放
男	80	Pylorus	Married	2014/12/17	oral	其他	是	2	否	否	否	否	否	否	否	否	否	否	是	否	是	否	低	65	167	23.30668005	是	是	117		7.4	3.2	135	41.1	1.88	12.46	>5	69.46	>37	17.46	<35	36.58	>7	1.70212766	<2.2	229.787234	71.80851064	46	开放
男	73	Corpus	Divorced	2014/12/26	FOLFOX	其他	是	2	是	是	是	是	是	是	否	否	否	否	否	否	是	否	低	70	160	27.34375	否	是	132		10.3	4.6	197	35.9	2.46	2.51	<5	2	<37	44.95	>35	7.83	>7	1.869918699	<2.2	368.3739837	80.08130081	30	开放
男	76	Cardia	Married	2014/7/2	FLOT	其他	是	4	否	否	否	否	否	否	否	否	否	否	否	否	是	是	低	67.5	175	22.04081633	是	是	88		6.7	2.2	128	28.8	1.74	3.99	<5	26.45	<37	24.45	<35	4.41	<7	1.264367816	<2.2	161.8390805	73.56321839	50	腹腔镜
女	73	Antrum	Married	2015/1/9	FLOT	其他	是	4	否	否	否	否	否	否	否	否	否	否	否	否	是	是	低	60	163	22.58270917	是	是	93		7.4	2.2	170	33.6	1.88	2.4	<5	24.5	<37	22.5	<35	4.08	<7	1.170212766	<2.2	198.9361702	90.42553191	51	开放
男	71	Antrum	Married	2015/1/29	其他	其他	是	4	否	否	否	否	否	否	否	否	否	否	否	否	是	否	低	75	160	29.296875	是	是	99		10	6.2	172	34.7	2.4	3.13	<5	2.59	<37	0.59	<35	0.43	<7	2.583333333	>2.2	444.3333333	71.66666667	46	腹腔镜
男	74	Corpus	Married	2015/2/6	其他	其他	是	4	是	否	是	否	否	否	否	否	否	否	否	否	是	否	低	64	160	25	否	是	128		5.4	0.6	220	37	1.48	21.84	>5	6.23	<37	4.23	<35	1.04	<7	0.405405405	<2.2	89.18918919	148.6486486	47	开放
男	76	Corpus	Single	2015/3/13	SOX	其他	是	4	否	否	否	否	否	否	否	否	否	否	否	否	是	是	低	74	160	28.90625	否	是	139		10.2	4.6	182	38.1	2.44	1.47	<5	22.64	<37	20.64	<35	3.77	<7	1.885245902	<2.2	343.1147541	74.59016393	45	开放
女	70	Cardia	Single	2015/3/25	XELOX	其他	是	4	否	否	否	否	否	否	否	否	否	否	是	否	是	否	低	50	160	19.53125	否	是	133		8	2.7	309	39.1	2	2.03	<5	56	>37	38	>35	20	>7	1.35	<2.2	417.15	154.5	47	腹腔镜
男	74	Antrum	Married	2015/5/8	oral	其他	是	3	否	否	否	否	否	否	否	否	否	否	否	否	是	否	低	64	160	25	否	是	144		8.1	3.3	170	40.9	2.02	4.98	<5	2	<37	1	<35	0.33	<7	1.633663366	<2.2	277.7227723	84.15841584	48	开放
男	83	Corpus	Single	2015/5/11	FOLFOX	其他	是	3	否	否	否	否	否	否	否	否	否	否	否	否	是	否	低	62	160	24.21875	否	是	91		13.2	8	401	33.9	3.04	5.08	>5	44.71	>37	0.15	<35	0.36	<7	2.631578947	>2.2	1055.263158	131.9078947	28	开放
女	76	Antrum	Married	2015/6/1	SOX	其他	是	3	否	否	否	否	否	否	否	否	否	否	是	否	是	否	低	48	160	18.75	否	是	119		5.2	4.2	213	37.6	1.44	5.08	>5	2	<37	1	<35	0.33	<7	2.916666667	>2.2	621.25	147.9166667	50	开放
男	83	Corpus	Single	2015/6/17	XELOX	其他	是	3	否	否	否	否	否	否	否	否	否	否	否	否	是	否	低	48	160	18.75	否	是	77		10.9	8.3	309	25.1	2.58	4.58	<5	5.06	<37	3.06	<35	0.84	<7	3.217054264	>2.2	994.0697674	119.7674419	51	开放
女	70	Antrum	Single	2015/7/10	其他	其他	是	3	否	否	否	否	否	否	否	否	否	否	否	否	是	否	低	78	160	30.46875	是	是	114		8.3	4.4	204	37	2.06	4.5	<5	13.25	<37	13.34	<35	7.83	>7	2.13592233	<2.2	435.7281553	99.02912621	46	开放
女	77	Antrum	Single	2015/7/14	XELOX	其他	是	2	否	否	否	否	否	否	否	否	否	否	否	否	是	否	低	62	160	24.21875	否	是	113		6.7	4	287	41	1.74	1	<5	14.13	<37	12.13	<35	2.36	<7	2.298850575	>2.2	659.7701149	164.9425287	32	开放
男	70	Cardia	Single	2015/7/23	XELOX	其他	是	2	否	否	否	否	否	否	否	否	否	否	否	否	是	否	低	61	160	23.828125	是	是	144		6.4	1.9	190	38.1	1.68	2.16	<5	61.62	>37	19.62	<35	36.94	>7	1.130952381	<2.2	214.8809524	113.0952381	35	腹腔镜
男	70	Antrum	Married	2015/8/14	SOX	其他	是	2	否	否	否	否	否	否	否	否	否	否	否	否	是	否	低	54.5	160	21.2890625	是	是	96		6.7	3.1	90	37.6	1.74	1.68	<5	77.46	>37	15.46	<35	19.58	>7	1.781609195	<2.2	160.3448276	51.72413793	47	开放
男	74	Cardia	Married	2015/8/13	SOX	其他	是	2	是	否	否	否	否	否	否	是	否	否	是	否	是	是	低	70	160	27.34375	否	是	116		9.6	4.4	273	34	2.32	2.24	<5	5.87	<37	3.87	<35	0.98	<7	1.896551724	<2.2	517.7586207	117.6724138	48	开放
男	75	Corpus	Single	2015/8/27	XELOX	其他	是	2	否	否	否	否	否	否	否	否	否	否	否	是	是	是	低	62	165	22.77318641	否	是	152		10.7	4.2	225	46.2	2.54	3.46	<5	18.54	<37	16.54	<35	3.09	<7	1.653543307	<2.2	372.0472441	88.58267717	50	开放
男	70	Antrum	Married	2015/9/23	FOLFOX	其他	是	4	否	否	否	否	否	否	否	否	否	是	否	否	是	否	低	53	160	20.703125	是	是	87		9.1	3.3	285	30.7	2.22	1.48	<5	9.85	<37	7.85	<35	1.64	<7	1.486486486	<2.2	423.6486486	128.3783784	47	开放
男	78	Antrum	Divorced	2015/11/5	FLOT	其他	是	4	是	否	是	否	否	否	否	否	否	否	是	否	是	否	低	67	160	26.171875	否	是	100		9.3	1.3	200	40	2.26	2.8	<5	4.24	<37	6.74	<35	1.46	<7	0.575221239	<2.2	115.0442478	88.49557522	49	开放
女	70	Cardia	Married	2015/11/12	FLOT	其他	是	4	否	否	否	否	否	否	否	否	否	否	否	否	是	否	低	51	153	21.78649237	否	是	127		10.2	4.5	195	40.9	2.44	5.08	>5	6.88	<37	4.88	<35	1.15	<7	1.844262295	<2.2	359.6311475	79.91803279	50	腹腔镜
男	72	Corpus	Divorced	2015/11/27	XELOX	其他	是	4	否	否	否	否	否	否	否	否	否	否	否	否	是	否	低	54	160	21.09375	否	是	111		8.8	4.2	266	29.7	2.16	4.5	<5	2.18	<37	1	<35	0.33	<7	1.944444444	<2.2	517.2222222	123.1481481	45	开放
男	81	Antrum	Divorced	2015/12/17	其他	其他	是	4	否	否	否	否	否	否	否	否	否	否	否	否	是	否	低	51	160	19.921875	否	是	108		8	3.5	244	31.4	2	1.08	<5	5.21	<37	3.21	<35	0.87	<7	1.75	<2.2	427	122	28	开放
女	72	Antrum	Married	2016/1/12	SOX	其他	是	3	是	否	否	否	否	否	是	否	否	否	否	否	是	否	低	78	160	30.46875	是	是	104		7.6	4.8	284	33	1.92	1	<5	79.19	>37	77.19	>35	13.2	>7	2.5	>2.2	710	43.75	30	腹腔镜
男	80	Antrum	Single	2016/1/20	XELOX	其他	是	3	否	否	否	否	否	否	否	否	否	否	否	否	是	否	低	56	160	21.875	否	是	71		8.13	3.98	239	33.4	2.026	5.59	>5	14.86	<37	12.86	<35	2.48	<7	1.964461994	<2.2	469.5064166	117.9664363	31	开放
女	76	Cardia	Married	2016/2/26	SOX	其他	是	3	否	否	否	否	否	否	否	否	否	否	是	否	是	是	低	75	160	29.296875	是	是	87		7.6	2.7	362	41.1	1.92	8.15	>5	82.01	>37	40.01	>35	30.34	>7	1.40625	<2.2	509.0625	188.5416667	35	腹腔镜
男	71	Antrum	Single	2016/3/9	oral	其他	是	3	否	否	否	否	否	否	否	否	否	否	否	是	是	是	中	64	160	25	是	是	115		5.4	1.8	112	36.7	1.48	22.14	>5	90	>37	98	>35	20	>7	1.216216216	<2.2	136.2162162	75.67567568	30	开放
女	75	Cardia	Married	2016/4/13	FLOT	其他	是	3	否	否	否	否	否	否	否	否	否	否	否	否	是	否	低	53	160	20.703125	否	是	99		6.7	2.1	118	35.1	1.74	18.78	>5	27.73	<37	25.73	<35	4.62	<7	1.206896552	<2.2	142.4137931	67.81609195	35	开放
男	71	Cardia	Divorced	2016/5/27	XELOX	其他	是	3	否	否	否	否	否	否	否	否	否	否	否	否	是	否	低	83	160	32.421875	是	是	101		7.6	3.5	104	39	1.92	28.13	>5	3.81	<37	1.81	<35	0.64	<7	1.822916667	<2.2	189.5833333	54.16666667	49	开放
女	78	Antrum	Divorced	2016/4/28	其他	其他	是	3	是	否	否	是	否	否	否	否	否	否	否	否	是	是	低	90	160	35.15625	否	是	87		10.9	5.3	308	37.2	2.58	1	<5	5.5	<37	3.5	<35	0.92	<7	2.054263566	<2.2	632.7131783	119.379845	50	开放
男	73	Antrum	Married	2016/5/4	XELOX	其他	是	2	否	否	否	否	否	否	否	否	否	否	是	否	是	是	中	70	175	22.85714286	否	是	138		8.2	2.6	204	36.9	2.04	1.86	<5	28.1	<37	26.1	<35	4.68	<7	1.274509804	<2.2	260	100	45	开放
男	72	Fundus	Married	2016/6/10	SOX	其他	是	2	是	是	否	否	否	否	否	否	否	否	否	否	是	否	低	60	160	23.4375	是	是	124		6.7	0.9	124	41.9	1.74	2.8	<5	2	<37	53.23	>35	9.21	>7	0.517241379	<2.2	64.13793103	71.26436782	51	开放
男	72	Cardia	Single	2016/6/15	XELOX	其他	是	4	否	否	否	否	否	否	否	否	否	否	否	否	是	否	低	70	166	25.40281608	是	是	123		7.3	4.3	172	39	1.86	3.6	<5	2	<37	1	<35	0.33	<7	2.311827957	>2.2	397.6344086	92.47311828	46	开放
男	75	Cardia	Married	2016/7/14	其他	其他	是	4	否	否	否	否	否	否	否	否	否	否	否	否	是	是	低	78.5	168.5	27.64838997	否	是	109		8.2	5	227	40.4	2.04	4.5	<5	12.04	<37	10.04	<35	2.01	<7	2.450980392	>2.2	556.372549	111.2745098	47	开放
男	72	Cardia	Single	2016/9/1	SOX	其他	是	4	是	否	否	否	是	否	否	否	否	否	否	否	是	否	低	62	164	23.05175491	否	是	146		9.7	4.5	158	37.8	2.34	1.34	<5	6.44	<37	4.44	<35	1.07	<7	1.923076923	<2.2	303.8461538	67.52136752	28	开放
女	80	Antrum	Married	2016/12/22	SOX	其他	是	4	否	否	否	否	否	否	否	否	否	否	是	否	是	否	低	46	150	20.44444444	是	是	97		5.5	1.2	274	33	1.5	8.78	>5	2	<37	1	<35	0.33	<7	0.8	<2.2	219.2	49.33333333	31	开放
女	80	Cardia	Married	2016/6/24	SOX	其他	是	4	是	是	否	否	否	否	否	否	否	否	否	否	是	否	低	54	158	21.63114885	否	是	123		7.8	2.9	188	41.1	1.96	43.42	>5	2.65	<37	53.23	>35	0.44	<7	1.479591837	<2.2	278.1632653	95.91836735	34	开放
男	80	Cardia	Married	2016/7/5	SOX	其他	是	4	否	否	否	否	否	否	否	否	否	否	否	否	是	否	低	59	165	21.67125803	是	是	135		10.7	3.5	144	36.5	2.54	5.89	>5	60.9	>37	28.9	<35	21.82	>7	1.377952756	<2.2	198.4251969	56.69291339	35	开放
男	76	Corpus	Married	2016/7/20	XELOX	其他	是	4	是	否	否	是	否	否	否	否	否	否	否	否	是	否	低	55	165	20.2020202	是	是	120		7.4	2.1	161	34.3	1.88	92.38	>5	50	>37	68	>35	20	>7	1.117021277	<2.2	179.8404255	85.63829787	27	开放
男	74	Antrum	Single	2016/8/10	oral	其他	是	3	否	否	否	否	否	否	否	否	否	否	否	否	是	是	低	62	167	22.23098713	是	是	70		7.92	4.98	241	30.5	1.984	2.73	<5	19.84	<37	17.84	<35	3.31	<7	2.510080645	>2.2	604.9294355	121.4717742	31	开放
男	75	Antrum	Married		XELOX	其他	是	3	否	否	否	否	否	否	否	否	否	否	否	是	是	否	低	76	165	27.91551882	是	是	100		9.3	3.3	200	37.3	2.26	49.76	>5	4.05	<37	2.05	<35	0.68	<7	1.460176991	<2.2	292.0353982	88.49557522	32	开放
女	75	Antrum	Single	2016/9/7	SOX	其他	是	3	是	否	是	否	否	否	否	否	否	是	否	否	是	是	低	62	156	25.47666009	否	是	127		8.4	3	150	36.6	2.08	5.85	>5	87.26	>37	85.26	>35	14.54	>7	1.442307692	<2.2	216.3461538	72.11538462	34	开放
男	83	Antrum	Single	2016/9/23	SOX	其他	是	3	否	否	否	否	否	否	否	否	否	否	否	否	是	否	低	55	172	18.59113034	否	是	131		7.5	2.6	201	31.3	1.9	2.19	<5	6.28	<37	4.28	<35	1.05	<7	1.368421053	<2.2	275.0526316	105.7894737	47	腹腔镜
男	80	Corpus	Married	2016/10/26	XELOX	其他	是	3	是	否	是	否	否	否	否	否	否	否	否	否	是	否	低	54	168	19.13265306	是	是	99		14.7	9.4	397	23.8	3.34	4.31	<5	59.02	>37	10.04	<35	2.01	<7	2.814371257	>2.2	1117.305389	118.8622754	51	开放
男	76	Antrum	Married	2016/12/6	oral	其他	是	3	否	否	否	否	否	否	否	否	否	否	是	否	是	是	低	55	167	19.72103697	是	是	108		8.6	5.6	230	36.4	2.12	4.2	<5	2	<37	1	<35	0.33	<7	2.641509434	>2.2	607.5471698	108.490566	48	开放
男	75	Cardia	Single	2016/12/15	oral	其他	是	3	否	否	否	否	否	否	否	否	否	否	否	否	是	是	低	69	180	21.2962963	是	是	87		10.4	8.4	174	27.6	2.48	2.8	<5	2	<37	6.74	<35	1.46	<7	3.387096774	>2.2	589.3548387	29.83870968	49	开放
男	83	Cardia	Single	2017/1/11	FOLFOX	其他	是	3	是	否	否	否	否	否	是	否	否	否	否	否	是	否	低	59	160	23.046875	否	是	151		8.5	2.9	136	38	2.1	4.58	<5	79	>37	67	>35	20	>7	1.380952381	<2.2	187.8095238	64.76190476	51	开放
女	94	Antrum	Single	2017/1/16	FLOT	其他	是	3	否	否	否	否	否	否	否	否	否	否	否	否	是	否	低	51	155	21.22788762	否	是	113		7.8	2.6	213	37.2	1.96	3.6	<5	20.49	<37	6.74	<35	1.46	<7	1.326530612	<2.2	282.5510204	108.6734694	52	开放
女	80	Antrum	Married	2017/1/17	FLOT	其他	是	2	否	否	否	否	否	否	否	否	否	否	否	是	是	否	低	45	156	18.49112426	否	是	132		7.1	2.4	170	40	1.82	4.5	<5	2.28	<37	0.28	<35	0.38	<7	1.318681319	<2.2	224.1758242	38.46153846	45	开放
男	82	Cardia	Single	2017/3/9	其他	其他	是	2	是	是	否	否	否	否	否	否	否	是	否	否	是	否	低	67	173	22.38631428	否	是	131		7.4	2.5	178	33.8	1.88	2.91	<5	12.33	<37	10.33	<35	2.06	<7	1.329787234	<2.2	236.7021277	41.4893617	50	开放
男	71	Cardia	Married	2017/2/7	SOX	其他	是	2	否	否	否	否	否	否	否	否	否	否	是	否	是	是	低	80	175	26.12244898	是	是	154		9.9	3.5	163	34.7	2.38	1	<5	56.2	>37	54.2	>35	9.37	>7	1.470588235	<2.2	239.7058824	68.48739496	51	开放
男	74	Corpus	Single	2017/2/24	SOX	其他	是	2	是	是	否	否	否	否	否	否	否	否	否	否	是	是	低	84	170	29.06574394	否	是	145		9	3.4	134	33.1	2.2	5.08	>5	56.2	>37	6.74	<35	1.46	<7	1.545454545	<2.2	207.0909091	60.90909091	46	腹腔镜
女	85	Antrum	Divorced	2017/3/13	SOX	其他	是	4	否	否	否	否	否	否	否	否	否	否	是	否	是	否	低	59	160	23.046875	否	是	125		8.5	3.3	265	37.6	2.1	2.91	<5	5.75	<37	6.74	<35	1.46	<7	1.571428571	<2.2	416.4285714	126.1904762	34	开放
男	71	Cardia	Married	2017/3/13	SOX	其他	是	4	否	否	否	否	否	否	否	否	否	否	是	否	是	是	低	68	155	28.30385016	是	是	109		6.5	2.6	122	33.7	1.7	4.5	<5	8.66	<37	53.23	>35	9.21	>7	1.529411765	<2.2	186.5882353	71.76470588	50	开放
男	76	Cardia	Single	2017/3/21	XELOX	其他	是	4	是	是	否	是	否	否	否	否	否	否	否	否	是	是	低	79	168	27.99036281	是	是	100		8.9	2.8	217	29.5	2.18	2.8	<5	2.25	<37	6.74	<35	1.46	<7	1.28440367	<2.2	278.7155963	99.5412844	46	开放
男	83	Cardia	Single	2017/3/14	SOX	其他	是	4	否	否	否	否	否	否	否	否	否	否	否	否	是	是	低	68	170	23.52941176	否	是	58		7	2.8	130	33.4	1.8	4.58	<5	2.25	<37	12.35	<35	0.38	<7	1.555555556	<2.2	202.2222222	72.22222222	32	开放
男	78	Cardia	Married	2017/5/10	FLOT	其他	是	4	是	否	否	否	是	否	否	否	否	否	是	否	是	是	低	60	170	20.76124567	否	是	144		7.3	2.9	236	3	1.86	8.73	>5	4.34	<37	53.23	>35	9.21	>7	1.559139785	<2.2	367.9569892	73.11827957	49	开放
男	77	Antrum	Single	2017/4/18	FLOT	其他	是	3	否	否	否	否	否	否	否	否	否	是	否	否	是	是	低	70	170	24.22145329	否	是	72		8.9	3.1	295	32.3	2.18	23.95	>5	7.24	<37	5.24	<35	1.21	<7	1.422018349	<2.2	419.4954128	135.3211009	51	开放
男	76	Antrum	Single	2017/4/17	XELOX	其他	是	3	否	否	否	否	否	否	否	否	否	是	否	否	是	是	低	65	165	23.87511478	否	是	160		12.2	5.5	167	39.7	2.84	1.83	<5	4.47	<37	2.47	<35	0.75	<7	1.936619718	<2.2	323.415493	58.8028169	45	开放
男	80	Cardia	Single	2017/4/21	SOX	其他	是	3	否	否	否	否	否	否	否	否	否	否	否	否	是	否	低	55	175	17.95918367	否	是	124		8	3.1	218	36.8	2	2.28	<5	2.99	<37	0.99	<35	0.5	<7	1.55	<2.2	337.9	59	47	开放
女	77	Antrum	Married	2017/5/31	SOX	其他	是	3	是	否	否	否	否	否	否	是	否	否	是	否	是	否	低	67.5	160	26.3671875	否	是	62		7.1	2.3	282	32	1.82	10.72	>5	60.28	>37	10.04	<35	2.01	<7	1.263736264	<2.2	356.3736264	154.9450549	51	开放
男	74	Cardia	Married	2017/5/23	SOX	其他	是	3	否	否	否	否	否	否	否	否	否	否	否	是	是	否	低	65	172	21.97133586	否	是	116		7.9	2.8	113	35	1.98	1.11	<5	11.86	<37	9.86	<35	1.98	<7	1.414141414	<2.2	159.7979798	57.07070707	52	开放
男	76	Corpus	Married	2017/8/10	XELOX	其他	是	3	否	否	否	否	否	否	否	否	否	否	否	否	是	否	低	70	175	22.85714286	否	是	128		6.9	2.1	241	33.8	1.78	23.47	>5	32	<37	26.69	<35	4.78	<7	1.179775281	<2.2	284.3258427	79.21348315	50	腹腔镜
男	74	Corpus	Single	2017/6/27	oral	其他	是	2	是	是	否	否	否	否	否	否	是	否	否	否	是	是	低	45	155	18.73048907	是	是	108		8.98	3.97	121	35	2.196	1.8	<5	6.72	<37	4.72	<35	1.12	<7	1.807832423	<2.2	218.7477231	55.10018215	33	开放
男	72	Cardia	Single	2017/7/13	FLOT	其他	是	2	是	否	是	否	否	否	否	否	否	否	否	否	是	否	低	52	164	19.33372992	是	是	88		12.91	8.5	106	30	2.982	16.69	>5	20	<37	78	>35	20	>7	2.850435949	>2.2	302.1462106	35.54661301	50	开放
男	71	Cardia	Single	2017/8/25	XELOX	其他	是	4	否	否	否	否	否	否	否	否	否	否	否	否	是	否	低	54	168	19.13265306	是	是	122		7.4	1.9	211	38.8	1.88	4.74	<5	82.1	>37	10.04	<35	2.01	<7	1.010638298	<2.2	213.2446809	112.2340426	34	开放
男	70	Cardia	Single	2017/9/21	其他	其他	是	4	否	否	否	否	否	否	否	否	否	是	否	是	是	是	中	68	170	23.52941176	否	是	103		7.5	2.2	223	34.8	1.9	2.55	<5	0	<37	53.23	>35	0.33	<7	1.157894737	<2.2	258.2105263	117.3684211	48	开放
男	71	Corpus	Married	2017/10/24	XELOX	其他	是	4	是	是	否	否	否	否	否	否	否	否	否	否	是	否	低	58	169	20.30741221	否	是	142		8.6	3	154	33.3	2.12	1.98	<5	5.64	<37	26.69	<35	4.78	<7	1.41509434	<2.2	217.9245283	72.64150943	51	开放
男	72	Cardia	Married	2011/8/31	SOX	其他	是	3	否	否	否	否	否	否	否	否	否	否	否	否	是	否	低	58	165	21.30394858	否	是	120		7.33	5	37	30.1	1.866	1	<5	24.4	<37	22.4	<35	4.07	<7	2.679528403	>2.2	99.14255091	19.82851018	34	开放
男	76	Cardia	Single	2011/10/18	oral	其他	是	3	是	否	否	否	否	是	否	否	否	是	否	否	是	是	低	72	170	24.91349481	否	是	125		8.07	6.22	146	32.2	2.014	5.14	>5	50	>37	68	>35	20	>7	3.088381331	>2.2	450.9036743	72.49255214	35	开放
男	79	Antrum	Married	2011/1/4	其他	其他	是	3	否	否	否	否	否	否	否	否	否	否	是	否	是	否	低	85	175	27.75510204	否	是	119		6.11	1.59	231	39.3	1.622	8.37	>5	50	>37	98	>35	20	>7	0.98027127	<2.2	226.4426634	80.76448829	50	开放
男	75	Antrum	Single	2011/1/19	SOX	其他	是	3	否	否	否	否	否	否	否	否	否	是	是	是	是	是	低	65	168	23.03004535	否	是	78		7.47	4.4	385	36.1	1.894	3.55	<5	85.22	>37	33.22	<35	30.87	>7	2.32312566	>2.2	894.4033791	203.2734952	51	开放
女	78	Pylorus	Married	2010/9/13	SOX	其他	是	2	否	否	否	否	否	否	否	否	否	否	否	否	是	否	低	53.5	157	21.70473447	否	是	130		8.52	5.21	204	34.5	2.104	2.69	<5	80	>37	38.04	>35	33.34	>7	2.476235741	>2.2	505.1520913	96.9581749	46	开放
男	80	Corpus	Unknown	2011/1/27	XELOX	其他	是	2	否	否	否	否	否	否	否	否	否	是	否	否	是	否	低	60	168	21.2585034	是	是	83		6.37	3.23	143	32.7	1.674	2.03	<5	5.5	<37	3.5	<35	0.92	<7	1.929510155	<2.2	275.9199522	85.42413381	35	腹腔镜
男	78	Corpus	Unknown	2011/1/26	oral	其他	是	2	否	否	否	否	否	否	否	否	否	否	否	否	是	是	低	60	176	19.36983471	否	是	81		6.28	4.51	139	38.3	1.656	2.33	<5	35.79	<37	33.79	<35	5.97	<7	2.723429952	>2.2	378.5567633	83.93719807	47	开放
女	77	Antrum	Married	2011/3/30	FLOT	其他	是	2	是	否	否	是	否	否	否	否	否	否	否	否	是	否	低	52	148	23.73995617	否	是	106		6.47	3.86	188	33.3	1.694	3.25	<5	11.33	<37	9.33	<35	1.89	<7	2.27863046	>2.2	428.3825266	110.9799292	52	开放
女	80	Antrum	Single	2011/4/7	FLOT	其他	是	4	否	否	否	否	否	否	否	否	否	否	否	否	是	是	低	58	160	22.65625	是	是	109		6.81	4.04	148	32	1.762	2.8	<5	3.33	<37	1.33	<35	0.56	<7	2.292849035	>2.2	339.3416572	83.9954597	45	开放
男	82	Antrum	Unknown	2011/5/10	FLOT	其他	是	4	否	否	否	否	否	否	否	否	否	是	是	是	是	否	低	59	174	19.48738275	否	是	158		7.74	5.2	187	33.4	1.948	16.78	>5	75.28	>37	73.28	>35	12.55	>7	2.669404517	>2.2	499.1786448	95.99589322	46	开放
男	81	Antrum	Single	2011/5/11	XELOX	其他	是	4	是	否	否	否	否	否	是	否	否	否	否	否	是	否	低	67	175	21.87755102	否	是	81		6.82	4.62	259	33.1	1.764	52.96	>5	72.48	>37	70.48	>35	45.41	>7	2.619047619	>2.2	678.3333333	146.8253968	47	开放
女	71	Antrum	Married	2011/5/16	XELOX	其他	是	4	否	否	否	否	否	否	否	否	否	否	否	否	是	是	低	51	151	22.36744002	是	是	132		12.75	8.32	283	37.1	2.95	12.46	>5	59.46	>37	17.46	<35	36.58	>7	2.820338983	>2.2	798.1559322	95.93220339	48	开放
男	75	Corpus	Divorced	2011/6/24	SOX	其他	是	4	否	否	否	否	否	否	否	否	否	否	否	否	是	是	低	50	160	19.53125	否	是	66		6.93	4.34	204	38.2	1.786	3.13	<5	2.59	<37	0.59	<35	0.43	<7	2.430011198	>2.2	495.7222844	114.2217245	47	开放
女	71	Corpus	Single	2011/7/14	SOX	其他	是	4	是	否	否	否	否	否	否	否	是	否	否	否	是	否	低	43	160	16.796875	否	是	113		7.87	4.24	197	34.7	1.974	14.29	>5	40	>37	12	<35	20	>7	2.147922999	<2.2	423.1408308	99.79736575	29	开放
男	82	Corpus	Married	2011/7/13	SOX	其他	是	4	否	否	否	否	否	否	否	否	否	否	否	否	是	否	低	54	170	18.68512111	否	是	116		8.49	5.05	220	39	2.098	2.14	<5	6.46	<37	4.46	<35	1.08	<7	2.407054337	>2.2	529.5519542	104.8617731	30	开放
女	73	Corpus	Married	2011/10/24	XELOX	其他	是	3	否	否	否	否	否	否	否	否	否	否	否	否	是	是	低	72	160	28.125	否	是	112		6.63	3.61	171	36.4	1.726	1.84	<5	12.66	<37	10.66	<35	2.11	<7	2.091541136	<2.2	357.6535342	99.07300116	50	开放
女	74	Antrum	Single	2011/12/9	SOX	其他	是	3	是	是	否	否	否	否	否	否	否	是	是	是	是	是	中	67	157	27.18163009	是	是	69		6.4	4.66	172	34.1	1.68	1	<5	8.51	<37	6.51	<35	1.42	<7	2.773809524	>2.2	477.0952381	102.3809524	28	开放
男	74	Cardia	Married	2012/2/29	SOX	其他	是	3	否	否	否	否	否	否	否	否	否	否	否	否	是	否	低	82	176	26.47210744	否	是	133		8.55	5.78	150	52.2	2.11	1.51	<5	2	<37	53.23	>35	0.33	<7	2.739336493	>2.2	410.9004739	71.09004739	30	开放
男	74	Cardia	Single	2012/10/9	SOX	其他	是	3	否	否	否	否	否	否	否	否	否	否	否	否	是	是	低	55	166	19.95935549	否	是	110		9.6	5.5	214	36.5	2.32	2.8	<5	2	<37	6.74	<35	1.46	<7	2.370689655	>2.2	507.3275862	92.24137931	35	开放
男	78	Cardia	Single	2012/11/14	SOX	其他	是	3	否	否	否	否	否	否	否	否	否	否	否	否	是	否	低	53	168	18.77834467	否	是	132		6.79	3.78	149	31.8	1.758	5.08	>5	44.71	>37	0.15	<35	0.36	<7	2.150170648	<2.2	320.3754266	84.75540387	47	开放
女	73	Cardia	Single	2012/12/11	SOX	其他	是	3	否	否	否	否	否	否	否	否	否	否	否	否	是	是	低	61	160	23.828125	否	是	119		7.9	4.3	196	34.7	1.98	3.6	<5	20	<37	68	>35	20	>7	2.171717172	<2.2	425.6565657	98.98989899	49	开放
男	78	Cardia	Single	2012/12/20	SOX	其他	是	3	否	否	否	否	否	否	否	否	否	否	否	否	是	否	低	75	178	23.67125363	否	是	103		31.29	27.11	215	36.3	6.658	4.5	<5	20	<37	67	>35	20	>7	4.071793331	>2.2	875.4355662	17.27245419	50	开放
男	79	Corpus	Single	2011/12/29	XELOX	其他	是	3	是	否	否	是	否	否	否	否	否	是	否	是	是	是	中	58	170	20.06920415	否	是	100		9.3	3.3	200	34	2.26	40.52	>5	48.49	>37	46.49	>35	8.08	>7	1.460176991	<2.2	292.0353982	88.49557522	50	腹腔镜
男	71	Fundus	Married	2012/2/29	SOX	其他	是	3	否	否	否	否	否	否	否	否	否	否	是	是	是	否	中	65	168	23.03004535	否	是	78		6.12	3.6	250	34	1.624	48.37	>5	14.49	<37	44.95	>35	7.83	>7	2.216748768	>2.2	554.1871921	153.9408867	51	开放
女	72	Antrum	Single	2012/5/29	SOX	其他	是	2	否	否	否	否	否	否	否	否	否	否	否	是	是	否	低	45	149	20.26935724	否	是	72		7.05	3.59	292	38.7	1.81	5.08	>5	2	<37	1	<35	0.33	<7	1.983425414	<2.2	579.160221	161.3259669	46	腹腔镜
女	77	Antrum	Single	2012/6/21	XELOX	其他	是	2	是	否	是	否	否	否	否	否	否	否	是	否	是	否	低	50	155	20.81165453	否	是	104		6.4	2.06	263	39.4	1.68	3.6	<5	37.17	>37	35.17	>35	6.2	<7	1.226190476	<2.2	322.4880952	97.02380952	49	开放
男	74	Cardia	Single	2012/12/4	FOLFOX	其他	是	4	否	否	否	否	否	否	否	否	否	否	是	否	是	否	低	61.5	170	21.28027682	否	是	146		7.4	4.5	230	40	1.88	1.68	<5	17.46	<37	75.46	>35	19.58	>7	2.393617021	>2.2	550.5319149	69.14893617	48	腹腔镜
男	75	Corpus	Married	2012/3/14	FLOT	其他	是	4	否	否	否	否	否	否	否	否	否	否	否	否	是	否	低	58	170	20.06920415	否	是	79		18.58	15.81	195	38.6	4.116	1	<5	2.77	<37	0.77	<35	0.46	<7	3.841107872	>2.2	749.016035	47.37609329	30	开放
男	76	Fundus	Married	2012/5/24	XELOX	其他	是	4	否	否	否	否	否	否	否	否	否	否	否	否	是	否	低	72.5	160	28.3203125	否	是	124		7.94	4.76	212	30.1	1.988	45.51	>5	20.33	<37	18.33	<35	3.39	<7	2.394366197	>2.2	507.6056338	56.33802817	50	开放
女	78	Cardia	Single	2012/7/6	XELOX	其他	是	4	是	否	否	否	否	否	是	否	否	否	否	否	是	否	低	52.5	165	19.28374656	否	是	110		7.8	3.79	268	31.1	1.96	1.47	<5	93.72	>37	53.23	>35	0.33	<7	1.933673469	<2.2	518.2244898	85.71428571	51	开放
男	77	Antrum	Single	2012/9/3	oral	其他	是	4	否	否	否	否	否	否	否	否	否	否	否	否	是	是	低	67.5	160	26.3671875	否	是	114		7.26	4.28	164	31.1	1.852	5.45	>5	2	<37	53.23	>35	0.33	<7	2.311015119	>2.2	379.0064795	88.55291577	51	开放
男	79	Antrum	Married	2012/9/11	XELOX	其他	是	4	否	否	否	否	否	否	否	否	否	否	否	否	是	是	中	53	160	20.703125	否	是	83		6.86	3.8	172	33.1	1.772	4.58	<5	2.18	<37	0.18	<35	0.36	<7	2.144469526	<2.2	368.8487585	97.06546275	29	腹腔镜
男	85	Pylorus	Married	2010/6/15	SOX	其他	是	3	是	否	否	否	是	否	否	否	否	否	否	否	是	否	低	45	150	20	否	是	120		6.1	4.06	178	37.1	1.62	2.91	<5	2.18	<37	44.95	>35	7.83	>7	2.50617284	>2.2	446.0987654	109.8765432	32	开放
男	83	Antrum	Single	2009/12/2	XELOX	其他	是	3	否	否	否	否	否	否	否	否	否	否	否	否	是	否	低	53	173	17.70857697	否	是	100		9.3	3.3	200	34	2.26	2.31	<5	20	<37	53.23	>35	0.33	<7	1.460176991	<2.2	292.0353982	88.49557522	33	腹腔镜
女	82	Antrum	Single	2009/10/13	SOX	其他	是	3	否	否	否	否	否	否	否	否	否	否	否	否	是	是	低	52	154	21.92612582	否	是	126		8.4	5.28	190	36.8	2.08	1	<5	79.19	>37	77.19	>35	13.2	>7	2.538461538	>2.2	482.3076923	91.34615385	49	开放
男	81	Cardia	Single	2010/7/27	oral	其他	是	3	是	否	否	否	是	否	否	否	否	否	否	否	是	否	中	58	162	22.10028959	是	是	92		7.9	4.52	252	38.5	1.98	1.16	<5	2	<37	53.23	>35	9.21	>7	2.282828283	>2.2	575.2727273	127.2727273	51	开放
男	81	Antrum	Single	2009/10/9	oral	其他	是	3	否	否	否	否	否	否	否	否	否	是	是	否	是	是	中	53	167	19.00390835	否	是	114		6.85	4.38	262	39.6	1.77	6.97	>5	44.19	>37	42.19	>35	7.37	>7	2.474576271	>2.2	648.3389831	91.52542373	52	腹腔镜
男	80	Cardia	Married	2009/3/4	FOLFOX	其他	是	3	是	否	是	否	否	否	否	否	否	是	否	否	是	是	中	82	163	30.86303587	是	是	85		6.24	3.81	229	32.8	1.648	2.12	<5	27.71	<37	25.71	<35	4.62	<7	2.311893204	>2.2	529.4235437	78.27669903	45	开放
男	78	Antrum	Married	2009/7/20	SOX	其他	是	3	否	否	否	否	否	否	否	否	否	否	否	否	是	否	低	61.5	168	21.78996599	否	是	84		6.67	4.29	102	28.5	1.734	1.4	<5	2.6	<37	53.23	>35	0.43	<7	2.474048443	>2.2	252.3529412	58.82352941	49	开放
男	78	Antrum	Single	2009/5/27	FLOT	其他	是	3	否	否	否	否	否	否	否	否	否	否	是	否	是	否	低	51	163	19.1953028	否	是	78		9.75	6.79	305	29.9	2.35	22.14	>5	20	<37	98	>35	30.6	>7	2.889361702	>2.2	881.2553191	129.787234	50	开放
男	78	Antrum	Single	2009/4/1	FLOT	其他	是	3	否	否	否	否	否	否	否	否	否	否	否	否	是	否	低	55	171	18.80920625	否	是	104		6.05	3.27	187	29.3	1.61	1.41	<5	55.23	>37	53.23	>35	9.21	>7	2.031055901	<2.2	379.8074534	116.1490683	51	开放
男	78	Antrum	Divorced	2007/12/4	SOX	其他	是	3	是	否	是	否	否	否	否	否	否	否	否	否	是	是	低	75	179	23.40750913	否	是	100		9.3	3.3	200	35	2.26	1.98	<5	3.21	<37	1.21	<35	0.54	<7	1.460176991	<2.2	292.0353982	88.49557522	46	开放
男	78	Antrum	Divorced	2007/11/15	XELOX	其他	是	3	否	否	否	否	否	否	否	否	否	是	否	否	是	否	低	55	170	19.03114187	否	是	100		9.3	3.3	200	35	2.26	1	<5	2	<37	53.23	>35	0.33	<7	1.460176991	<2.2	292.0353982	88.49557522	46	腹腔镜
男	77	Cardia	Single	2010/10/26	oral	其他	是	2	否	否	否	否	否	否	否	否	否	否	否	否	是	否	低	69	169	24.15881797	否	是	128		7.21	4.7	143	37.7	1.842	18.78	>5	27.73	<37	25.73	<35	4.62	<7	2.551574376	>2.2	364.8751357	77.6330076	47	开放
女	76	Antrum	Married	2010/1/8	XELOX	其他	是	2	是	否	否	否	是	否	否	否	否	否	否	否	是	是	低	63	160	24.609375	是	是	66		4.62	2.79	100	30.3	1.324	1	<5	5.5	<37	3.5	<35	0.92	<7	2.107250755	<2.2	210.7250755	75.52870091	29	开放
男	75	Fundus	Married	2010/11/12	SOX	其他	是	4	否	否	否	否	否	否	否	否	否	否	否	否	是	是	低	59	166	21.41094498	否	是	141		10.96	5.84	248	32.2	2.592	1.04	<5	14.97	<37	12.97	<35	2.5	<7	2.25308642	>2.2	558.7654321	95.67901235	33	开放
男	75	Antrum	Divorced	2008/7/25	XELOX	其他	是	4	是	否	否	否	否	是	否	否	否	否	否	否	是	是	低	53	170	18.33910035	否	是	100		9.3	3.3	200	31	2.26	27.24	>5	53.23	>37	53.23	>35	0.33	<7	1.460176991	<2.2	292.0353982	88.49557522	50	开放
女	75	Antrum	Divorced	2008/5/15	SOX	其他	是	4	否	否	否	否	否	否	否	否	否	否	否	否	是	否	低	60	152	25.96952909	是	是	100		9.3	3.3	200	32	2.26	2.8	<5	53.23	>37	53.23	>35	9.21	>7	1.460176991	<2.2	292.0353982	88.49557522	51	腹腔镜
男	75	Cardia	Divorced	2008/1/4	oral	其他	是	4	否	否	否	否	否	否	否	否	否	否	否	否	是	是	低	82	169	28.71047932	否	是	100		9.3	7.3	200	32	2.26	4.58	<5	5.1	<37	53.23	>35	9.21	>7	3.230088496	>2.2	646.0176991	88.49557522	46	开放
男	73	Cardia	Married	2010/9/29	SOX	其他	是	4	否	否	否	否	否	否	否	否	否	否	否	否	是	否	低	57	163	21.45357371	否	是	78		6.92	4.05	232	34.8	1.784	8.78	>5	53.23	>37	53.23	>35	0.33	<7	2.270179372	>2.2	526.6816143	130.044843	50	开放
男	73	Antrum	Single	2010/9/15	SOX	其他	是	4	是	是	否	否	否	否	否	否	否	否	否	否	是	否	低	79	175	25.79591837	否	是	141		6.94	4.27	231	33.8	1.788	3.84	<5	7.73	<37	5.73	<35	1.29	<7	2.388143177	>2.2	551.6610738	73.26621924	51	开放
男	73	Antrum	Single	2009/6/4	FLOT	其他	是	3	否	否	否	否	否	否	否	否	否	否	否	否	是	否	低	57	170	19.72318339	否	是	139		11.16	8.31	218	38.8	2.632	1.29	<5	6.7	<37	53.23	>35	9.21	>7	3.157294833	>2.2	688.2902736	82.82674772	50	开放
女	73	Pylorus	Married	2008/5/29	FLOT	其他	是	3	否	否	否	否	否	否	否	否	否	否	否	是	是	否	低	70	153	29.90302875	否	是	100		9.3	3.3	200	34	2.26	2.73	<5	19.84	<37	17.84	<35	3.31	<7	1.460176991	<2.2	292.0353982	88.49557522	51	开放
男	72	Pylorus	Married	2008/6/10	SOX	其他	是	3	是	否	否	否	是	否	否	否	否	否	否	否	是	是	低	52	166	18.87066338	否	是	100		9.3	3.3	200	34	2.26	8.73	>5	53.23	>37	53.23	>35	9.21	>7	1.460176991	<2.2	292.0353982	88.49557522	29	开放
男	71	Corpus	Single	2010/5/12	XELOX	其他	是	1	否	否	否	否	否	否	否	否	否	否	否	否	是	否	低	59	162	22.48132907	否	是	138		8.76	5.37	214	36.2	2.152	4.2	<5	2	<37	53.23	>35	0.33	<7	2.49535316	>2.2	534.0055762	99.44237918	35	腹腔镜
男	71	Cardia	Married	2009/2/18	oral	其他	是	1	否	否	否	否	否	否	否	否	否	否	否	是	是	是	低	70	160	27.34375	否	是	92		7.06	5.08	168	32.2	1.812	2.8	<5	53.23	>37	6.74	<35	1.46	<7	2.803532009	>2.2	470.9933775	92.71523179	27	开放
男	71	Cardia	Divorced	2009/2/9	XELOX	其他	是	1	否	否	否	否	否	否	否	否	否	否	否	否	是	是	低	75	175	24.48979592	否	是	120		12.24	9.7	166	32	2.848	4.58	<5	20	<37	40	>35	20	>7	3.405898876	>2.2	565.3792135	58.28651685	29	开放
男	71	Antrum	Divorced	2014/2/4	SOX	其他	是	2	是	是	是	是	是	是	否	否	否	否	否	否	是	是	低	76	171	25.99090318	否	是	127		6.13	3.56	200	37.8	1.626	3.6	<5	20.49	<37	6.74	<35	1.46	<7	2.189421894	>2.2	437.8843788	123.00123	30	开放
女	71	Cardia	Divorced	2014/5/9	FOLFOX	其他	是	2	是	否	否	否	是	否	否	否	否	否	否	否	是	否	低	46	160	17.96875	否	是			9.3	6.3	200	31	2.26	4.5	<5	5.21	<37	3.21	<35	0.87	<7	2.787610619	>2.2	557.5221239	88.49557522	50	开放
男	70	Antrum	Single	2015/7/15	SOX	其他	是	2	否	否	否	否	否	否	否	否	否	是	是	否	是	是	中	65	172	21.97133586	否	是	110		13.09	11.11	251	32.4	3.018	2.8	<5	56.2	>37	53.23	>35	1.46	<7	3.681245858	>2.2	923.9927104	50.03313453	46	开放
男	70	Cardia	Single	2015/5/29	SOX	其他	是	4	否	否	否	否	否	否	否	否	否	否	否	否	是	否	低	63	174	20.80856124	否	是	133		12.7	10.91	282	34.5	2.94	5.08	>5	56.2	>37	53.23	>35	1.46	<7	3.710884354	>2.2	1046.469388	61.9047619	38	腹腔镜
男	70	Cardia	Single	2015/2/19	oral	其他	是	4	否	否	否	否	否	否	否	否	否	否	否	是	是	否	低	58	173	19.37919743	否	是	129		10.98	9.39	212	34.6	2.596	3.6	<5	5.75	<37	12.35	<35	8.46	>7	3.617103236	>2.2	766.825886	43.14329738	40	开放
女	70	Cardia	Married	2014/11/10	SOX	其他	是	4	是	否	是	否	否	否	否	否	否	否	否	否	是	否	低	43	169	15.05549526	否	是	96		6.02	3.89	214	32.9	1.604	4.5	<5	5.75	<37	53.23	>35	9.21	>7	2.425187032	>2.2	518.9900249	71.0723192	41	开放
[truncated: 46 more columns]
